# Supplementary material for: Identification and Characterization of Sex-Biased MicroRNAs in Bactrocera dorsalis (Hendel)
Source: PLoS One. 2016 Jul 21;11(7):e0159591. doi: 10.1371/journal.pone.0159591 (PMC4956098; doi:10.1371/journal.pone.0159591)
Supplement: S1 Table — (XLSX) [file pone.0159591.s002.xlsx]

## Sheet: total known miRNAs
miR_name	miR_sequence	length	genome ID	strand	start	end	pre-miRNA_seq	Secondary Structure(SS)	Free energy(dG)	LEN	(G+C)%	MFEI
miR-1-3p	TGGAATGTAAAGAAGTATGGAG	22	JFBF01001330.1	-	2402	2472	ttagttCCATTCTTCCTTGCATTCGATAgtactgaaaatatcataTGGAATGTAAAGAAGTATGGAGcaag	...(((((((.((((.((((((((.(((....(((.....)))))).)))))))).)))).)))))))...	-25.8	71	33.8028	1.075
miR-1-5p	CCATTCTTCCTTGCATTCGATA	22	JFBF01001330.1	-	2402	2472	ttagttCCATTCTTCCTTGCATTCGATAgtactgaaaatatcataTGGAATGTAAAGAAGTATGGAGcaag	...(((((((.((((.((((((((.(((....(((.....)))))).)))))))).)))).)))))))...	-25.8	71	33.8028	1.075
miR-2a-5p	CCTCATCAAGTGGTTGTGATA	21	JFBF01000002.1	-	2204158	2204229	atctaagCCTCATCAAGTGGTTGTGATAtggattctcaacgcaTATCACAGCCAGCTTTGATGagctaggat	(((..((.((((((((((((((((((((((...........)))))))))))))..)))))))))))..)))	-32	72	43.0556	1.03226
miR-2a-3p	TATCACAGCCAGCTTTGATG	20	JFBF01000002.1	-	2204158	2204229	atctaagCCTCATCAAGTGGTTGTGATAtggattctcaacgcaTATCACAGCCAGCTTTGATGagctaggat	(((..((.((((((((((((((((((((((...........)))))))))))))..)))))))))))..)))	-32	72	43.0556	1.03226
miR-2b-5p	TTCTTCAAAGCGGTTGTGAAAT	22	JFBF01000022.1	-	1637422	1637520	cgagttgaagttgtgtcaTTCTTCAAAGCGGTTGTGAAATgtttcatttaaaatcaTATCACAGCCAGCTTTGAGGAGcgatacgattttgtcaacagc	...((((((((((((((..((((((((((((((((((.((((((......))).))).)))))))).))))))))))..)))))))))...)))))...	-43.1	99	39.3939	1.10513
miR-2b-3p	TATCACAGCCAGCTTTGAGGAG	22	JFBF01000022.1	-	1637422	1637520	cgagttgaagttgtgtcaTTCTTCAAAGCGGTTGTGAAATgtttcatttaaaatcaTATCACAGCCAGCTTTGAGGAGcgatacgattttgtcaacagc	...((((((((((((((..((((((((((((((((((.((((((......))).))).)))))))).))))))))))..)))))))))...)))))...	-43.1	99	39.3939	1.10513
miR-2c-5p	TCATCAAAAAGGGCTGTTG	19	JFBF01000020.1	+	1019339	1019446	gtgtgtgctggcactttcaatgTCATCAAAAAGGGCTGTTGtagatattctgtaactgagaagtaTCACAGCCAGCTTTGATGAGCAttgcaattaaaccgcataaga	...(((((.((....(((((((((((((((...((((((....((((((((.......)).))))))))))))...)))))))).))))).)).....)))))))...	-32.9	108	40.7407	0.747727
miR-4-3p	ATAAAGCTAGACAACCATTG	20	JFBF01000054.1	-	204752	204828	acggaattagctactttggcagccgagctttcagtgatcgtttgtctcATAAAGCTAGGCAACCATTGcagttcatt	...(((((.((.....(((..(((.((((((..((((.........)))))))))).)))..)))..)))))))...	-21	77	44.1558	0.617647
miR-iab-4-5p	ACGTATACTGAATGTATCCTGA	22	JFBF01000063.1	-	390040	390113	tcgtatACGTATACTGAATGTATCCTGAgtgtatactatccggTATACCTTCAGTATACGTAACAcgaggccac	((((.(((((((((((((.((((.(((..((.....))..))).)))).)))))))))))))..))))......	-27.3	74	41.8919	0.880645
miR-iab-4-3p	TATACCTTCAGTATACGTAACT	22	JFBF01000063.1	-	390040	390113	tcgtatACGTATACTGAATGTATCCTGAgtgtatactatccggTATACCTTCAGTATACGTAACAcgaggccac	((((.(((((((((((((.((((.(((..((.....))..))).)))).)))))))))))))..))))......	-27.3	74	41.8919	0.880645
miR-5-5p	AAAGGAACGTTCGTTGTGATAT	22	2R	-	15548663	15548731	gctaAAAGGAACGATCGTTGTGATATGagttgtttcctaacaTATCACAGTGATTTTCCTTTATAacgc	....(((((((.((((..(((((((((.............)))))))))..))))))))))).......	-21.9	69	36.2319	0.876
miR-5-3p	TATCACAGTGATTTTCCTTGT	21	2R	-	15548663	15548731	gctaAAAGGAACGATCGTTGTGATATGagttgtttcctaacaTATCACAGTGATTTTCCTTTATAacgc	....(((((((.((((..(((((((((.............)))))))))..))))))))))).......	-21.9	69	36.2319	0.876
miR-6-3p	CATCACAGTGGCTGTTCTTT	20	JFBF01000054.1	-	203037	203103	cagggaacagttgctgcgttgtatttgctttattttatagataCATCACAGTGGCTGTTCTTTatat	...((((((((..(((...((((((((..........))))))))...)))..))))))))......	-24.2	67	35.8209	1.00833
miR-7-5p	TGGAAGACTAGTGATTTTGTT	21	JFBF01000368.1	-	139311	139401	taagatacattttgcaTGGAAGACTAGTGATTTTGTTgttttgtttcacgagtaaCAATAAATCCCTTGTCTTCTTacaaagtgtattgac	...(((((((((((...(((((((.((.(((((.(((((((((.....)))..))))))))))).)).)))))))..)))))))))))...	-29.6	91	31.8681	1.02069
miR-7-3p	CAATAAATCCCTTGTCTTCTT	21	JFBF01000368.1	-	139311	139401	taagatacattttgcaTGGAAGACTAGTGATTTTGTTgttttgtttcacgagtaaCAATAAATCCCTTGTCTTCTTacaaagtgtattgac	...(((((((((((...(((((((.((.(((((.(((((((((.....)))..))))))))))).)).)))))))..)))))))))))...	-29.6	91	31.8681	1.02069
let-7-5p	TGAGGTAGTAGGTTGTATAGT	21	JFBF01000010.1	+	2862308	2862383	tctggcaaatTGAGGTAGTAGGTTGTATAGTagtattaacggcatgCTATACAACGTGCTAGCTTTCTttgcttga	((..(((((..(((.(((((.(((((((((((((.......)).))))))))))).))))).)))..)))))..))	-32.6	76	39.4737	1.08667
let-7-3p	CTATACAACGTGCTAGCTTTCT	22	JFBF01000010.1	+	2862308	2862383	tctggcaaatTGAGGTAGTAGGTTGTATAGTagtattaacggcatgCTATACAACGTGCTAGCTTTCTttgcttga	((..(((((..(((.(((((.(((((((((((((.......)).))))))))))).))))).)))..)))))..))	-32.6	76	39.4737	1.08667
miR-8-5p	CATCTTACCGGGCAGCATTAGA	22	JFBF01000093.1	-	156302	156390	aaggacgtctgttcaCATCTTACCGGGCAGCATTAGAtttttcaaatacatttcTAATACTGTCAGGTAAAGATGTCgtccgagtcctt	((((((.((.....((((((((((.(((((.((((((...............)))))).))))).))).))))))).....))))))))	-30.4	89	40.4494	0.844444
miR-8-3p	TAATACTGTCAGGTAAAGATGTC	23	JFBF01000093.1	-	156302	156390	aaggacgtctgttcaCATCTTACCGGGCAGCATTAGAtttttcaaatacatttcTAATACTGTCAGGTAAAGATGTCgtccgagtcctt	((((((.((.....((((((((((.(((((.((((((...............)))))).))))).))).))))))).....))))))))	-30.4	89	40.4494	0.844444
miR-9a-5p	TCTTTGGTTATCTAGCTGTATGA	23	3L	+	19558231	19558308	gctatgttgTCTTTGGTTATCTAGCTGTATGAgtgataaataacgtcaTAAAGCTAGCTTACCGAAGTTAatattagc	((((((((..(((((((...((((((.(((((((........)).))))).))))))...)))))))..))))).)))	-27.7	78	34.6154	1.02593
miR-9a-3p	TAAAGCTAGCTTACCGAAGTTA	22	3L	+	19558231	19558308	gctatgttgTCTTTGGTTATCTAGCTGTATGAgtgataaataacgtcaTAAAGCTAGCTTACCGAAGTTAatattagc	((((((((..(((((((...((((((.(((((((........)).))))).))))))...)))))))..))))).)))	-27.7	78	34.6154	1.02593
miR-9b-5p	TCTTTGGTGATTTTAGCTGTAT	22	JFBF01000027.1	-	1320107	1320198	tgcatattatttgtTCTTTGGTGATTTTAGCTGTATggtgggcgtactagaaatccaTAGAGCTTTATTACCAAAAACCaaatgatttttgc	.(((.((((((((...(((((((((...((((.((((((((.....))).....))))).))))..)))))))))...))))))))...)))	-28.8	92	33.6957	0.929032
miR-9b-3p	TAGAGCTTTATTACCAAAAACC	22	JFBF01000027.1	-	1320107	1320198	tgcatattatttgtTCTTTGGTGATTTTAGCTGTATggtgggcgtactagaaatccaTAGAGCTTTATTACCAAAAACCaaatgatttttgc	.(((.((((((((...(((((((((...((((.((((((((.....))).....))))).))))..)))))))))...))))))))...)))	-28.8	92	33.6957	0.929032
miR-9c-5p	TCTTTGGTATTCTAGCTGTAGA	22	JFBF01000027.1	-	1324087	1324172	atttttgctgtgTCTTTGGTATTCTAGCTGTAGAttcttaaatatgctatcatcTAAAGCTTTTATACCAAAGCTccagcttaaat	((((..((((...(((((((((...((((.(((((................))))).))))...)))))))))...))))..))))	-25.5	86	31.3953	0.944444
miR-9c-3p	TAAAGCTTTTATACCAAAGCT	21	JFBF01000027.1	-	1324087	1324172	atttttgctgtgTCTTTGGTATTCTAGCTGTAGAttcttaaatatgctatcatcTAAAGCTTTTATACCAAAGCTccagcttaaat	((((..((((...(((((((((...((((.(((((................))))).))))...)))))))))...))))..))))	-25.5	86	31.3953	0.944444
miR-10-5p	ACCCTGTAGATCCGAATTTGTT	22	JFBF01000063.1	+	1439490	1439566	tctacatccACCCTGTAGATCCGAATTTGTTttgatgtttgtggtgaCAAATTCGGTTCTAGAGAGGTTtgtgtggt	.((((((..(((((.((((.(((((((((((..............))))))))))).)))).)).)))..)))))).	-30.7	77	41.5584	0.959375
miR-10-3p	CAAATTCGGTTCTAGAGAGGTT	22	JFBF01000063.1	+	1439490	1439566	tctacatccACCCTGTAGATCCGAATTTGTTttgatgtttgtggtgaCAAATTCGGTTCTAGAGAGGTTtgtgtggt	.((((((..(((((.((((.(((((((((((..............))))))))))).)))).)).)))..)))))).	-30.7	77	41.5584	0.959375
miR-11-5p	CAAGAACTTTCTCTGTGACCCG	22	3R	-	17448219	17448293	gcacttgtCAAGAACTTTCTCTGTGACCCGcgtgtacttaaaagccgCATCACAGTCTGAGTTCTTGCtgagtgc	((((((..(((((((((...((((((...(((.((........))))).))))))...)))))))))..))))))	-32.6	75	49.3333	0.881081
miR-11-3p	CATCACAGTCTGAGTTCTTGCT	22	JFBF01000005.1	+	2323676	2323749	tgacgGGAGCTCTGGCTGTGATTTGCgtttcacaatcaaatttcatttcgCATCACAGTCTGAGTTCTTGCTga	...(..((((((.((((((((..((((.....................)))))))))))).))))))..)....	-26.5	74	44.5946	0.80303
miR-12-5p	TGAGTATTACATCAGGTACTGGT	23	JFBF01000073.1	+	1266962	1267060	agtgcgttcgtccggtTGAGTATTACATCAGGTACTGGTgtgctatcgcttgttaaatctacCAGTACTTATGTCATACTGTcccggatgccacgccca	...((((.(((((((...(((((.((((.(((((((((((...................))))))))))))))).)))))...)))))))..))))...	-37.4	99	48.4848	0.779167
miR-12-3p	CAGTACTTATGTCATACTGT	20	JFBF01000073.1	+	1266962	1267060	agtgcgttcgtccggtTGAGTATTACATCAGGTACTGGTgtgctatcgcttgttaaatctacCAGTACTTATGTCATACTGTcccggatgccacgccca	...((((.(((((((...(((((.((((.(((((((((((...................))))))))))))))).)))))...)))))))..))))...	-37.4	99	48.4848	0.779167
miR-13a-5p	CTCCTCAAAGGGTTGTGAAATG	22	3R	-	11243264	11243338	tacgtaaCTCCTCAAAGGGTTGTGAAATGtcgactattatctactcaTATCACAGCCATTTTGATGAGTttcgtg	((((.(((((.((((((((((((((.(((..((......))....))).)))))))).)))))).))))).))))	-27.2	75	38.6667	0.937931
miR-13a-3p	TATCACAGCCATTTTGATGAGT	22	JFBF01000020.1	+	1021471	1021565	gcagattcttgcgcaactcttcaagatgttgtgaaatgttttcaagcaactctattcaTATCACAGCCATTTTGATGAGTttcgtttgaattata	...(((((..(((.(((((.((((((((((((((.(((..................))).)))))).)))))))).))))).)))..)))))...	-30.7	95	34.7368	0.930303
miR-13b-3p	TATCACAGCCATTTTGACGAGTT	23	JFBF01000020.1	+	1021889	1021957	catttcgttaaaatgtttgtgtttatgtcgccatttgcatactcaTATCACAGCCATTTTGACGAGTTt	...((((((((((((..((((..((((..((.....)).....)))).))))..))))))))))))...	-20.1	69	34.7826	0.8375
miR-14-5p	GGGAGCGAGACGGGGACTCACT	22	2R	+	5441267	5441329	tgtGGGAGCGAGACGGGGACTCACTgtgcttattaaatagTCAGTCTTTTTCTCTCTCCTATa	((((((((.((((...(((((.(((((.........))))).)))))...)))).))))))))	-25.1	63	44.4444	0.896429
miR-14-3p	TCAGTCTTTTTCTCTCTCCT	20	JFBF01000236.1	-	279258	279395	tgttttcggagtaaacgttctgcaacctatgtgggagcgagatagggacttgctgtcatttgaaaaacttttacaaccagTCAGTCTTTTTCTCTCTCCTatagaaattgcgggcgtatcaacatgtccgaaacatat	((.(((((((((..(((.(((((((....((((((((.((((.(..((((..(((......(((....)))......)))..))))..).)))).))))))))....))))))))))....))...)))))))))...	-45.2	138	41.3043	0.792982
miR-31a-5p	AGATGGCGGCATAGCTGA	18	2R	-	13671300	13671391	tccgttggtaaatTGGCAAGATGTCGGCATAGCTGAcgttgaaaagcgattttgaagagCGCTATGCTGCATCTAGTCAGTtgttcaatgga	((((((((..(((((((.(((((.(((((((((...((((....)))).(((....))).)))))))))))))).)))))))..))))))))	-39.6	92	44.5652	0.965854
miR-31a-3p	CGCTATGCTGCATCTAGTCAGT	22	2R	-	13671300	13671391	tccgttggtaaatTGGCAAGATGTCGGCATAGCTGAcgttgaaaagcgattttgaagagCGCTATGCTGCATCTAGTCAGTtgttcaatgga	((((((((..(((((((.(((((.(((((((((...((((....)))).(((....))).)))))))))))))).)))))))..))))))))	-39.6	92	44.5652	0.965854
miR-31b-5p	TGGCAAGATGTCGGCATAGCT	21	JFBF01000073.1	+	639392	639499	taggcaattgctgaactTGGCAAGATGTCGGAATAGCTgaatgtatccttatgaaggaagttcaaaaccacggcTATGCCTCATCTAGTCAATTGctgcgattgtagg	...((((((((.....(((((.(((((..((.(((((((......(((((...))))).(((...)))..))))))).)).))))).))))).....))))))))...	-33.3	108	43.5185	0.708511
miR-31b-3p	TATGCCTCATCTAGTCAATTG	21	JFBF01000073.1	+	639392	639499	taggcaattgctgaactTGGCAAGATGTCGGAATAGCTgaatgtatccttatgaaggaagttcaaaaccacggcTATGCCTCATCTAGTCAATTGctgcgattgtagg	...((((((((.....(((((.(((((..((.(((((((......(((((...))))).(((...)))..))))))).)).))))).))))).....))))))))...	-33.3	108	43.5185	0.708511
miR-33-5p	TTGCATTGTAGTCGCATTGT	20	JFBF01000286.1	+	72318	72383	atTTGCATTGTAGTCGCCTTGTtgactttataagtttagcgacaacacaagtgattatctgcgtat	...((((..((((((((..(((((...(((......)))...)))))...)))))))).))))...	-13.7	66	36.3636	0.570833
miR-34-5p	TGGCAGTGTGGTTAGCTGGTT	21	JFBF01000004.1	+	3720580	3720663	ggctaagcgcttTGGCAGTGTGGTTAGCTGGTTgtgtcgcttacttcattgaattcaCAGCCACTATCTTCACTGCCGCCgcga	.......(((..((((((((..(.(((.((((((((....(((......)))...))))))))))).)..))))))))..))).	-33	84	52.381	0.75
miR-34-3p	CAGCCACTATCTTCACTGCCGCC	23	JFBF01000004.1	+	3720580	3720663	ggctaagcgcttTGGCAGTGTGGTTAGCTGGTTgtgtcgcttacttcattgaattcaCAGCCACTATCTTCACTGCCGCCgcga	.......(((..((((((((..(.(((.((((((((....(((......)))...))))))))))).)..))))))))..))).	-33	84	52.381	0.75
miR-54b-3p	CGAAGTCAAACTGCTGTA	18	JFBF01000455.1	-	10884	10977	agtgggcatctggatagcgcatcggcgactacgttgagggtacctttgcgatactctagttCGAAGTCAAACTGCTGTAgctctagtgcccacc	.(((((((.(((((..(((((.(((.((((.((...((((((.........))))))....)).))))...))).))).)))))))))))))).	-34.7	94	53.1915	0.694
miR-71a-5p	TGAGACGATGAAATATAGT	19	JFBF01000003.1	+	2853727	2853865	tgtagccgtatgtctagagatgtttgaaatgactggacctTGAGACGATGAAATATATTctttaaaattcagaaaaaaaatatattaaaatccaagtcggaccacaagtttgcaaactctcagataccgaatatgtgct	...((((((((((((.((((.(((((((((...(((.((....((((((..((((((((.(((...........))).))))))))...)))...))))).)))...)))).))))))))))))).....))))).)))	-28.2	139	33.8129	0.6
miR-79-5p	TTTGGCGCTTTAGCTGTATGA	21	JFBF01000027.1	-	1321247	1321315	tcgcTTTGGCGCTTTAGCTGTATGAtagatttgactacttcaTAAAGCTAGATTACCAAAGCATtgaag	..(((((((...(((((((.((((((((......)))..))))).)))))))...))))))).......	-23	69	37.6812	0.884615
miR-79-3p	TAAAGCTAGATTACCAAAGCAT	22	JFBF01000027.1	-	1321247	1321315	tcgcTTTGGCGCTTTAGCTGTATGAtagatttgactacttcaTAAAGCTAGATTACCAAAGCATtgaag	..(((((((...(((((((.((((((((......)))..))))).)))))))...))))))).......	-23	69	37.6812	0.884615
miR-87-5p	TCGCGCCTGTATCTTGCTGAACC	23	JFBF01000447.1	-	75690	75771	tttcatTCGCGCCTGTATCTTGCTGAACCgtatctttgctttcttccggTTGAGCAAAATTTCAGGTGTGTgagaaatttgt	(((((..((((((((.((.(((((.(((((................))))).))))).))..))))))))))))).......	-27.8	82	41.4634	0.817647
miR-87-3p	TTGAGCAAAATTTCAGGTGTGT	22	JFBF01000447.1	-	75690	75771	tttcatTCGCGCCTGTATCTTGCTGAACCgtatctttgctttcttccggTTGAGCAAAATTTCAGGTGTGTgagaaatttgt	(((((..((((((((.((.(((((.(((((................))))).))))).))..))))))))))))).......	-27.8	82	41.4634	0.817647
miR-92b-5p	AGGTCGTGCCTGGTGCTTAATT	22	JFBF01000012.1	-	2827283	2827355	tgcgtAGGTCGTGCCTGGTGCTTAATTtgtttttgttattgtgtctcaAATTGCACTAGTCCCGGCCTGcaga	...((((((((...(((((((..((((((.................)))))))))))))...))))))))...	-24.9	73	46.5753	0.732353
miR-92b-3p	AATTGCACTAGTCCCGGCCTG	21	JFBF01000012.1	-	2827283	2827355	tgcgtAGGTCGTGCCTGGTGCTTAATTtgtttttgttattgtgtctcaAATTGCACTAGTCCCGGCCTGcaga	...((((((((...(((((((..((((((.................)))))))))))))...))))))))...	-24.9	73	46.5753	0.732353
miR-100-5p	AACCCGTAGATCCGAACTTGTG	22	JFBF01000010.1	+	2862106	2862178	ttaacagaAACCCGTAAATCCGAACTTGTGctgttgtttgtgttgcaagaccggcattatgggagtctgtcaa	...(((((..(((((((..(((..(((((((........))...)))))..)))..)))))))..)))))...	-24	73	43.8356	0.75
miR-100-3p	CAAGACCGGCATTATGGGAGTC	22	JFBF01000010.1	+	2862103	2862188	ccattaacagaaaccCGTAAATCCGAACTTGTGctgttgtttgtgttgCAAGACCGGCATTATGGGAGTCtgtcaatgtaaacaac	.((((.(((((..(((((((..(((..(((((((........))...)))))..)))..)))))))..))))).))))........	-27.2	86	43.0233	0.735135
miR-124-5p	GGTATCCACTGTAGGCCTATATG	23	JFBF01000080.1	-	6511	6592	tacgtttttctcctGGTATCCACTGTAGGCCTATATGttatttggtcaTAAGGCACGCGGTGAATGCCaagagcgaacgaaa	..(((((..(((.((((((.((((((..((((.((((.........))))))))..)))))).)))))).))).)))))...	-32	82	45.122	0.864865
miR-124-3p	TAAGGCACGCGGTGAATGCC	20	JFBF01000080.1	-	6511	6592	tacgtttttctcctGGTATCCACTGTAGGCCTATATGttatttggtcaTAAGGCACGCGGTGAATGCCaagagcgaacgaaa	..(((((..(((.((((((.((((((..((((.((((.........))))))))..)))))).)))))).))).)))))...	-32	82	45.122	0.864865
miR-125-5p	TCCCTGAGACCCTAACTTGTGA	22	JFBF01000010.1	+	2862646	2862738	tgtttgtatggctgatTCCCTGAGACCCTAACTTGTGActtttaacatcagtttcACAAGTTTTGATCTCCGGTATtggccgcaaacttgctg	.((((((..(((..((..((.((((....(((((((((.....(((....))))))))))))....)))).)).))..)))))))))......	-31	93	43.0108	0.775
miR-125-3p	ACAAGTTTTGATCTCCGGTAT	21	JFBF01000010.1	+	2862646	2862738	tgtttgtatggctgatTCCCTGAGACCCTAACTTGTGActtttaacatcagtttcACAAGTTTTGATCTCCGGTATtggccgcaaacttgctg	.((((((..(((..((..((.((((....(((((((((.....(((....))))))))))))....)))).)).))..)))))))))......	-31	93	43.0108	0.775
miR-137-5p	ACGCGTATTCTTGGGTTACTAA	22	JFBF01000025.1	-	1174569	1174693	tgcgtcaaaggttatgaaacttgaacggccACGCGTATTCTTGGGTTACTAAcacgctgtttatgttgtTATTGCTTGAGAATACACGTAGttaacaagtcttcgtccacacaccttttgacagt	...(((((((((.((((((((((....((.(((.(((((((..(((...(((((.((.......)))))))..)))..))))))).))).))...))))).)))))......)))))).)))...	-37.8	125	41.6	0.726923
miR-137-3p	TATTGCTTGAGAATACACGTAG	22	JFBF01000025.1	-	1174569	1174693	tgcgtcaaaggttatgaaacttgaacggccACGCGTATTCTTGGGTTACTAAcacgctgtttatgttgtTATTGCTTGAGAATACACGTAGttaacaagtcttcgtccacacaccttttgacagt	...(((((((((.((((((((((....((.(((.(((((((..(((...(((((.((.......)))))))..)))..))))))).))).))...))))).)))))......)))))).)))...	-37.8	125	41.6	0.726923
miR-184-5p	CCTTATCATTCTTTCGCCCCGT	22	JFBF01000128.1	+	433640	433727	accggtgcattcgtacCCTTATCATTCTTTCGCCCCGTgtgtgcattgtcgacTGGACGGAGAACTGATAAGGGCTcgtatcaccatg	...((((.((.((..((((((((((((((.((.((.((.((........)))).)).))))))).)))))))))..)).))))))...	-30.2	88	52.2727	0.656522
miR-184-3p	TGGACGGAGAACTGATAAGGGCA	23	JFBF01000128.1	+	433640	433727	accggtgcattcgtacCCTTATCATTCTTTCGCCCCGTgtgtgcattgtcgacTGGACGGAGAACTGATAAGGGCTcgtatcaccatg	...((((.((.((..((((((((((((((.((.((.((.((........)))).)).))))))).)))))))))..)).))))))...	-30.2	88	52.2727	0.656522
miR-190-5p	AGATATGTTTGATATTCTTGGTTG	24	JFBF01000086.1	-	882745	882840	cgctaatagttccagtcAGATATGTTTGATATTCTTGGTTGttacatttaaaggttcaCCCAGGAATCAAACATATTATTactgcgattattaata	...(((((((..((((..((((((((((((..((((((.((..((........)).)).))))))))))))))))))...))))..)))))))...	-29.9	96	31.25	0.996667
miR-190-3p	CCCAGGAATCAAACATATTATT	22	JFBF01000086.1	-	882745	882840	cgctaatagttccagtcAGATATGTTTGATATTCTTGGTTGttacatttaaaggttcaCCCAGGAATCAAACATATTATTactgcgattattaata	...(((((((..((((..((((((((((((..((((((.((..((........)).)).))))))))))))))))))...))))..)))))))...	-29.9	96	31.25	0.996667
miR-193-5p	TGGGATTTTTTAGATCAGCAGT	22	JFBF01000072.1	-	185556	185671	ttatgctttcattatggtTGGGATTTTTTAGATCAGCAGTtaaatatttacggtttagactgagtttaaacaaacattcTACTGGCCTACTAAGTCCCAACatagttacagcaaat	...((((...(((((.((((((((((..(((..(((.((.............((((((((...)))))))).......)).)))..)))..)))))))))))))))...))))...	-32.1	116	32.7586	0.844737
miR-193-3p	TACTGGCCTACTAAGTCCCAAC	22	JFBF01000072.1	-	185556	185671	ttatgctttcattatggtTGGGATTTTTTAGATCAGCAGTtaaatatttacggtttagactgagtttaaacaaacattcTACTGGCCTACTAAGTCCCAACatagttacagcaaat	...((((...(((((.((((((((((..(((..(((.((.............((((((((...)))))))).......)).)))..)))..)))))))))))))))...))))...	-32.1	116	32.7586	0.844737
miR-210-5p	AGCTGCTGGCCACTGCACAAGAT	23	JFBF01000084.1	-	612915	612995	ggtacttattgcAGCTGCTGGCCACTGCACAAGATtagattatgactCTTGTGCGTGTGACAGCGGCTattgtgagagacc	(((.(((((...((((((((..(((((((((((((((.....))).))))))))).))).))))))))...)))))..)))	-36.5	81	49.3827	0.9125
miR-210-3p	CTTGTGCGTGTGACAGCGGCTATG	24	JFBF01000084.1	-	612849	612986	tcacgcagcggttttgtttgatgtgaactggtacttattgcagctgctggccactgcacaagattagattatgactCTTGTGCGTGTGACAGCGGCTATTgtgagagaccgaataacaaccacatcgaccgtgcgaca	...((((.(((((.(((....(((....((((.(((((...((((((((..(((((((((((((((.....))).))))))))).))).))))))))...)))))..))))....)))...)))..)))))))))...	-53.2	138	48.5507	0.79403
miR-210a	CTTGTGCGTGTGACAGCGGCT	21	JFBF01000084.1	-	612915	612995	ggtacttattgcAGCTGCTGGCCACTGCACAAGATtagattatgactCTTGTGCGTGTGACAGCGGCTattgtgagagacc	(((.(((((...((((((((..(((((((((((((((.....))).))))))))).))).))))))))...)))))..)))	-36.5	81	49.3827	0.9125
miR-219-5p	TGATTGTCCAAACGCAATTCT	21	JFBF01000126.1	-	423692	423769	tagctcTGATTGTCCAAACGCAATTCTtgatcgatttaaaatatttcaagggttgtgactggacatcgtggctcgaaa	.(((..(((.((((((..(((((..(((((...............)))))..)))))..)))))))))..))).....	-28.4	78	39.7436	0.916129
miR-219-3p	CTCGAAACAAGAATACGAC	19	JFBF01000148.1	-	291573	291664	tgtatggatcggtggttctatccttgcttctttgtctaccttccaacagatgtggatCTCGAAACAAGAATACGACgaatccggcccatcaa	((.((((..(((..((..(((.((((.(((...((((((..((.....)).))))))...))).)))).)))..))....)))..)))))).	-24.7	92	45.6522	0.588095
miR-240-5p	TTTGGCTTTGAATTTTAT	18	JFBF01000215.1	-	494171	494283	aagagcgagcgcgtgggttgtcgacaatgcggtTTTGGCTTTGAAATTTATgagtctcgcacatacattcttaaaactgagctcgaaattgctgacaacaacattttgctaca	...((((((...((..((((((..((((.((..((..(.((((((((.((((.(.....).)))).))).))))).)..))..))..))))..)))))).))..))))))...	-26.3	113	42.4779	0.547917
miR-252-5p	CTAAGTACTAGTGCCGCAGGAG	22	JFBF01000214.1	+	97404	97509	tttcgctaatatcgcttttCTAAGTACTAGTGCCGCAGGAGatagttcaaacgacacgtagtagacCCCTGCTGCCCCAGTGCTTATCaaagcgtgcctagtgtca	...(((((....((((((..((((((((...((.(((((.((....))..(((...)))........))))).))...))))))))..))))))....)))))...	-32.1	106	48.1132	0.629412
miR-263a-5p	AATGGCACTGGAAGAATTCAC	21	JFBF01000022.1	-	329536	329624	atcccggcacagttAATGGCACTGGAAGAATTCACgggattttttatatataattccCGTGATCTCTTAGTGGCATCTAtggtgtcggg	..((((((((..(..(((.(((((..(((..((((((((...............)))))))))))..))))).)))..)..))))))))	-40.3	89	43.8202	1.03333
miR-263a-3p	CGTGATCTCTTAGTGGCATCTA	22	JFBF01000022.1	-	329536	329624	atcccggcacagttAATGGCACTGGAAGAATTCACgggattttttatatataattccCGTGATCTCTTAGTGGCATCTAtggtgtcggg	..((((((((..(..(((.(((((..(((..((((((((...............)))))))))))..))))).)))..)..))))))))	-40.3	89	43.8202	1.03333
miR-263b	CTTGGCACTGGGAGAATTCACA	22	JFBF01000044.1	-	704216	704279	tCTTGGCACTGGGAGAATTCACAgttgacttttacaatactctgtggttctttgggtgccaaaa	..((((((((..((((((.(((((.................)))))))))))..))))))))..	-25	64	42.1875	0.925926
miR-274-5p	TTTTTGACCGACACTAACGGGGA	23	3L	+	11650018	11650117	tcctgtgttgcagtttcgtTTTGTGACCGACACTAACGGGTAattgtttggccgccaggattaCTCGTTTTTGCGATCACAAATTAtgaaattgcagcaa	.....(((((((((((((((((((((.((.((..(((((((((((..((((...)))))))))))))))..)))).)))))))..)))))))))))))).	-42.7	100	43	0.993023
miR-275-5p	CGCGCTAATCAGTGACCGGGGCT	23	JFBF01003687.1	-	2731	2815	caagtactttgCGCGCTAATCAGTGACCGGGGCTgggttgttatctaaggcagTCAGGTACCTGAAGTAGCGCGCGaagtgcctg	((.(((((((((((((((.((((..(((..(((((..(((.....)))..))))).)))..))))..))))))))))))))).))	-42.2	85	55.2941	0.897872
miR-275-3p	TCAGGTACCTGAAGTAGCGCGCG	23	JFBF01003687.1	-	2731	2815	caagtactttgCGCGCTAATCAGTGACCGGGGCTgggttgttatctaaggcagTCAGGTACCTGAAGTAGCGCGCGaagtgcctg	((.(((((((((((((((.((((..(((..(((((..(((.....)))..))))).)))..))))..))))))))))))))).))	-42.2	85	55.2941	0.897872
miR-276a-5p	AGCGAGGTATAGAGTTCCTACG	22	JFBF01000015.1	+	288546	288624	cctggtttttgccatcAGCGAGGTATAGAGTTCCTACGttgtatttagaattgTAGGAACTTCATACCGTGCTCTtgga	...........(((..(((..(((((..((((((((((.............))))))))))..)))))..)))..))).	-29.7	79	43.038	0.873529
miR-276a-3p	TAGGAACTTCATACCGTGCTCT	22	JFBF01000015.1	+	288546	288624	cctggtttttgccatcAGCGAGGTATAGAGTTCCTACGttgtatttagaattgTAGGAACTTCATACCGTGCTCTtgga	...........(((..(((..(((((..((((((((((.............))))))))))..)))))..)))..))).	-29.7	79	43.038	0.873529
miR-276b-3p	TAGGAACTTAATACCGTGCTCT	22	JFBF01000015.1	+	91725	91798	aagccatcAGCGAGGTATAGAGTTCCTACGTgactttaaagaattgTAGGAACTTAATACCGTGCTCTtggagg	...(((..(((..(((((..((((((((((...((....))...))))))))))..)))))..)))..)))...	-29.2	74	43.2432	0.9125
miR-277-5p	CGTGTCAGGGGTGCATTTGCA	21	3R	+	5925744	5925843	ttgaaggttttgggctgcgtgtcaggagtgcatttgcactgaaacattctgaagcttgTAAATGCACTATCTGGTACGACAttccagaacgtacaatc	......(((((((..(((((..((((((((((((((((((............))..)))))))))))).))))..))).))..)))))))........	-37.6	98	43.8776	0.874419
miR-278-3p	TCGGTGGGACTTTCGTCCGTT	21	JFBF01000380.1	-	13295	13384	gatggttcagtgcgaccggatgagggtcctcaacgaccgttttcattaatatgcgggTCGGTGGGACTTTCGTCCGTTtgtaagaccata	.((((((...(((((.(((((((..((((.((.(((((((............)).))))).))))))..))))))).))))).)))))).	-40.9	90	51.1111	0.88913
miR-279-5p	TTGACATTGATTTTCTTTG	19	JFBF01000067.1	-	940982	941086	tagattcattatcagttgtTTGACATTCATTTTCTTTGtgcactagcattcggaatagtgaaagaagacacaaagaaagcgaatgcaggaaattgaatgaatatg	...((((((..((((((..(((.(((((..(((((((((((((((..........)))))........))))))))))..))))))))..))))))))))))...	-29.7	105	33.3333	0.848571
miR-279-3p	TGACTAGTTCCACACTCATT	20	JFBF01001543.1	-	9090	9175	TGACTAGTTCCACACTCCTTgactagctttcagagcacagttagtgagctcagcgctattactgccgcttagctgtcagagtgaat	............(((((..((((.((((....((((.(((((((((.......)))))..))))..)))))))))))))))))...	-25	86	47.6744	0.609756
miR-281-5p	AAGAGAGCTATCCATCGACAGTC	23	JFBF01000183.1	+	324182	324252	aaaatgAAGAGAGCTATCCATCGACAGTCaagtattataatataCTGTCATGGAATTGCTCTTTTtgtata	...(..((((((((..(((((.((((((...((((....)))))))))))))))...))))))))..)...	-26	71	30.9859	1.18182
miR-281-3p	CTGTCATGGAATTGCTCTTTT	21	JFBF01000183.1	+	324182	324252	aaaatgAAGAGAGCTATCCATCGACAGTCaagtattataatataCTGTCATGGAATTGCTCTTTTtgtata	...(..((((((((..(((((.((((((...((((....)))))))))))))))...))))))))..)...	-26	71	30.9859	1.18182
miR-282-5p	TAGCCTCTACTAGGCTTTGTC	21	JFBF01000001.1	-	5403998	5404093	aattcttggactgaatcTAGCCTCTACTAGGCTTTGTCtgtgtgagtttaaagaatatcagACATAGCCTAAAAGAGGTTAGGtgaaacaggaaca	..((((((......(((((((((((..((((((.(((((((((...........))).)))))).))))))..)))))))))))....))))))..	-40.1	96	38.5417	1.08378
miR-282-3p	ACATAGCCTAAAAGAGGTTAGG	22	JFBF01000001.1	-	5403998	5404093	aattcttggactgaatcTAGCCTCTACTAGGCTTTGTCtgtgtgagtttaaagaatatcagACATAGCCTAAAAGAGGTTAGGtgaaacaggaaca	..((((((......(((((((((((..((((((.(((((((((...........))).)))))).))))))..)))))))))))....))))))..	-40.1	96	38.5417	1.08378
miR-283-5p	AAATATCAGCTGGTAATTCTG	21	JFBF01000073.1	+	1264457	1264575	ccacgctgattgattcttaaaggtAAATATCAGCTGGTAATTCTGggattttatcaattttcaaacactCGGAATTTCAGTTGGTATACActtttacgaattctatgtagtcatcgcaa	...((.((((((((((.(((((((..(((((((((((.(((((((((....................))))))))))))))))))))..))))))).)))))......))))).))...	-33.3	119	34.4538	0.812195
miR-283-3p	CGGAATTTCAGTTGGTATACA	21	JFBF01000073.1	+	1264457	1264575	ccacgctgattgattcttaaaggtAAATATCAGCTGGTAATTCTGggattttatcaattttcaaacactCGGAATTTCAGTTGGTATACActtttacgaattctatgtagtcatcgcaa	...((.((((((((((.(((((((..(((((((((((.(((((((((....................))))))))))))))))))))..))))))).)))))......))))).))...	-33.3	119	34.4538	0.812195
miR-284-5p	CCTGGAATTAAGTTGACTGGGT	22	JFBF01000001.1	-	1043706	1043810	tttgcgttgcaattCCTGGAATTAAGTTGACTGGGTagccatcaaagcacggcttgcaaatcgctttataaGTCAGCAACTTGATTCCAGCAAatgcgatgccaa	...((((((((.((.((((((((((((((.((((..((((..........)))).((.....))........)))))))))))))))))).)).))))))))...	-41	105	43.8095	0.891304
miR-284-3p	GTCAGCAACTTGATTCCAGCAA	22	JFBF01000001.1	-	1043706	1043810	tttgcgttgcaattCCTGGAATTAAGTTGACTGGGTagccatcaaagcacggcttgcaaatcgctttataaGTCAGCAACTTGATTCCAGCAAatgcgatgccaa	...((((((((.((.((((((((((((((.((((..((((..........)))).((.....))........)))))))))))))))))).)).))))))))...	-41	105	43.8095	0.891304
miR-285-3p	TAGCACCATTCGAAATCAGTG	21	JFBF01000044.1	+	1522758	1522873	attcaagttgaaagaactgggatcggttggtgcatagatatcgggggctattatttaatatacgctaaaatttaaatttcTAGCACCATTCGAAATCAGTGcttttaattgaaacg	.(((.(((((((((.(((((..(((..((((((.((((.......((((((........))).)))............))))))))))..)))..))))).))))))))))))...	-34.3	116	34.4828	0.8575
miR-305-5p	ATTGTACTTCATCAGGTGCTC	21	JFBF01003687.1	-	2581	2652	catgtctATTGTACTTCATCAGGTGCTCtggtgttcgggttaccCGGCACATGTTGAAGTACATTCaatatg	(((((....(((((((((.((.(((((..((((.......)))).))))).)).)))))))))....)))))	-26.4	72	44.4444	0.825
miR-305-3p	CGGCACATGTTGAAGTACATTC	22	JFBF01003687.1	-	2581	2652	catgtctATTGTACTTCATCAGGTGCTCtggtgttcgggttaccCGGCACATGTTGAAGTACATTCaatatg	(((((....(((((((((.((.(((((..((((.......)))).))))).)).)))))))))....)))))	-26.4	72	44.4444	0.825
miR-306-5p	CCAGGTACTTAGTGACTCTC	20	JFBF01000027.1	-	1321840	1321903	CCAGGTACTTAGTGACTCTCaagtaggcattgccatttaacgctgagggttactttgtgcctaa	..((((((..(((((((((((.((.(((...))).....))..)))))))))))..))))))..	-27.2	64	45.3125	0.937931
miR-307a-5p	TGCTTTGACTCACTCTGTC	19	JFBF01000245.1	-	68426	68508	tgtctTGCTTTGACTCACTCAACCtgggtgtgatgtttttgattcggtatccaTCACAACCTCCTTGAGTGAGCgatagcagg	...(((((((((.(((((((((...((.(((((((.....(((.....)))))))))).))...)))))))))))).))))))	-33	83	46.988	0.846154
miR-307a-3p	TCACAACCTCCTTGAGTGAGC	21	JFBF01000245.1	-	68426	68508	tgtctTGCTTTGACTCACTCAACCtgggtgtgatgtttttgattcggtatccaTCACAACCTCCTTGAGTGAGCgatagcagg	...(((((((((.(((((((((...((.(((((((.....(((.....)))))))))).))...)))))))))))).))))))	-33	83	46.988	0.846154
miR-307-3p	CCACAACCTCCTTGAGTGAGC	21	JFBF01000245.1	-	68359	68486	gccggctgacgacgctgatattttgtcttgctttgactcactcaacctgggtgtgatgtttttgattcggtatccaTCACAACCTCCTTGAGTGAGCgatagcagggtagaatttcctcttagccaca	...((((((.((....((.(((((..(((((((((.(((((((((...((.(((((((.....(((.....)))))))))).))...)))))))))))).))))))..))))).)).))))))))...	-49.4	128	47.6562	0.809836
miR-308-5p	CGCAGTATATTTTTGTGTTATG	22	JFBF01000075.1	+	955974	956061	taatgattatgcggcaCGCAGTATATTTTTGTGTTATGtgtacttaacaatcaTATCACAGGATTATACTGTgagcagcgtatcactt	...(((.(((((.((.(((((((((.(..((((.(((((((.....)))..)))).))))..).))))))))).)).))))))))...	-32.1	88	35.2273	1.03548
miR-308-3p	TATCACAGGATTATACTGT	19	JFBF01000075.1	+	955974	956061	taatgattatgcggcaCGCAGTATATTTTTGTGTTATGtgtacttaacaatcaTATCACAGGATTATACTGTgagcagcgtatcactt	...(((.(((((.((.(((((((((.(..((((.(((((((.....)))..)))).))))..).))))))))).)).))))))))...	-32.1	88	35.2273	1.03548
miR-309-3p	TCACTGGGTAAAGTTTGTCCT	21	JFBF01000054.1	-	205208	205296	caatattatacggcaaactatattcagctgtggtgtcaactcctgtacaattttctgcaTCACTGGGTAAAGTTTGTCCTataatgcca	...(((((((.((((((((.((..((...(((((((....................)))))))))..)).)))))))).)))))))...	-23.6	89	38.2022	0.694118
miR-310-3p	TATTGCACACTTCCCGGCCTT	21	2R	-	16471257	16471345	aacataaacatttgcAGGGCGGGTCGTGTGTCAGTGTAtttatatcttagctaTATTGCACACTTCCCGGCCTTTaaatgtccaatgtt	(((((..((((((..(((.((((..(((((.(((((((..((.....))..))))))))))))..)))).)))..))))))...)))))	-34	89	40.4494	0.944444
miR-311-3p	TATTGCACAATCACCGGCCTGA	22	JFBF01001268.1	-	22680	22752	cttttttcggtcgtgggttgtcgtaatgtgtggttttgcgtatcgTATTGCACAATCCCCGGCCTGAaaacaa	...((((((((((.(((((((.((((((..((((.......))))))))))))))))).))))).)))))...	-24.7	73	46.5753	0.726471
miR-312-3p	TATTGCACTTGAGACGGCCTGA	22	2R	-	16471561	16471626	gattTGGTTCGTCACAAGGGCAATTCTgcattttttaactagTATTGCACTTGAGACGGCCTGAtt	...(..(..((((.((((.(((((.(((...........))).))))).)))).))))..)..)..	-19.7	66	40.9091	0.72963
miR-314-5p	CTTGTTTGGCTTCGAACT	18	3L	+	11766112	11766201	tcGTAACTTGTGTGGCTTCGAACTTACCtagttgaggaaaactcccatgtcggattttgttacctctggTATTCGAGCCAATAAGTTCGG	.((.(((((((.(((((.((((..((((.....((((.(((.(((......))).)))....)))).)))))))))))))))))))))).	-27.2	90	44.4444	0.68
miR-314-3p	TATTCGAGCCAATAAGTTC	19	3L	+	11766112	11766201	tcGTAACTTGTGTGGCTTCGAACTTACCtagttgaggaaaactcccatgtcggattttgttacctctggTATTCGAGCCAATAAGTTCGG	.((.(((((((.(((((.((((..((((.....((((.(((.(((......))).)))....)))).)))))))))))))))))))))).	-27.2	90	44.4444	0.68
miR-315-5p	TTTTGATTGTTGCTCAGAAAGCC	23	JFBF01000100.1	+	130721	130853	taatgtgtttaaacctttgggtgtttgtataaTTTTGATTGTTGCTCAGAAAGCCctttatttgagcaggCTTTCGAGCAATAATTAAAACCaaacaaaacacccatatcttcaataagcaatacacgcaaaa	...(((((.((...((((((((((((((....(((((((((((((((.((((((((((.....)))..))))))))))))))))))))))....))))).))))))..........)))...)).)))))...	-44	133	33.0827	1
miR-315-3p	CTTTCGAGCAATAATTAAAACC	22	JFBF01000100.1	+	130721	130853	taatgtgtttaaacctttgggtgtttgtataaTTTTGATTGTTGCTCAGAAAGCCctttatttgagcaggCTTTCGAGCAATAATTAAAACCaaacaaaacacccatatcttcaataagcaatacacgcaaaa	...(((((.((...((((((((((((((....(((((((((((((((.((((((((((.....)))..))))))))))))))))))))))....))))).))))))..........)))...)).)))))...	-44	133	33.0827	1
miR-316-5p	TGTCTTTTTCCGCTTACTGTCG	22	JFBF01000065.1	-	1187327	1187417	tgcaattctggtagattTGTCTTTTTCCGCTTACTGTCGctttgtttgggacgacaggaaaggggaagagacgtattcacttagaattcga	((.(((((((((.((..(((((((((((.(((.((((((((.......)).))))))..))))))))))))))...))))).)))))))).	-32.9	91	42.8571	0.84359
miR-317-5p	CGGGATACACCCTGTGCTCGCT	22	JFBF01000004.1	+	3667822	3667925	tcttatgcatctactgcCGGGATACACCCTGTGCTCGCTtcgtaaatgttcgtaaccgagtcagTGAACACAGCTGGTGGTATCTCagtggtggttgcatgtgt	...((((((.((((..(.(((((((((((((((.((((((((...((....))...)))...))))).)))))..))).))))))).)..)))).))))))...	-40.6	104	50	0.780769
miR-317-3p	TGAACACAGCTGGTGGTATCTC	22	JFBF01000004.1	+	3667822	3667925	tcttatgcatctactgcCGGGATACACCCTGTGCTCGCTtcgtaaatgttcgtaaccgagtcagTGAACACAGCTGGTGGTATCTCagtggtggttgcatgtgt	...((((((.((((..(.(((((((((((((((.((((((((...((....))...)))...))))).)))))..))).))))))).)..)))).))))))...	-40.6	104	50	0.780769
miR-318-5p	TATACCAAGTTCAGTTTTG	19	JFBF01000147.1	-	463595	463696	tcagttttgatatatgagaTATACCAAGTTCAGTTTTGttcaaatgattgttctgttgcctttcaTCACTGGGCTTTGTTTATCTCAtagtattaaaatgtg	...((((((((((((((((((.((.(((..((((..((..(((..((....))..))).....))..))))..))).)).)))))))).))))))))))...	-30.1	102	31.3725	0.940625
miR-318-3p	TCACTGGGCTTTGTTTATCTCA	22	JFBF01000147.1	-	463595	463696	tcagttttgatatatgagaTATACCAAGTTCAGTTTTGttcaaatgattgttctgttgcctttcaTCACTGGGCTTTGTTTATCTCAtagtattaaaatgtg	...((((((((((((((((((.((.(((..((((..((..(((..((....))..))).....))..))))..))).)).)))))))).))))))))))...	-30.1	102	31.3725	0.940625
miR-375-3p	TTTGTTCGTTTGGCTTAAGTT	21	JFBF01000122.1	-	685315	685447	tctggatcatgtctgcgcctaagttgcgaattacttgagccaagtgaatagaaactgtcacaattgtttaaacaaaagTTTGTTCGTTTGGCTTAAGTTattttcaaacttaagtggcaacgacttggccaac	..(((.(((.((((((((.((((((..((((.(((((((((((..(((((((...(((.((....))....)))....)))))))..))))))))))).))))...)))))).))).))..))).))))))..	-41.7	133	38.3459	0.817647
miR-927-5p	TTTAGAATTCCTACGCTTTACC	22	JFBF01000941.1	-	10456	10555	agaatccttgcaactcatTTTAGAATTCCTACGCTTTACCgtagaaattgttaatcggCAAAGCGTTTGGATTCTGAAACgagcggcagtcaagggtaaa	...((((((((..(((.(((((((((((..(((((((.(((...((....))...))).)))))))..))))))))))).)))..)))....)))))...	-37.2	100	41	0.907317
miR-927-3p	CAAAGCGTTTGGATTCTGAAAC	22	JFBF01000941.1	-	10456	10555	agaatccttgcaactcatTTTAGAATTCCTACGCTTTACCgtagaaattgttaatcggCAAAGCGTTTGGATTCTGAAACgagcggcagtcaagggtaaa	...((((((((..(((.(((((((((((..(((((((.(((...((....))...))).)))))))..))))))))))).)))..)))....)))))...	-37.2	100	41	0.907317
miR-929-5p	AAATTGACTCTAGTAGGGAGT	21	JFBF01000017.1	-	1951097	1951184	taccttttgtagttcAAATTGACTCTAGTAGGGAGTccttttaacgagcgaCTCCCTAACGGAGTCAGATTGatctctgcaaaggtcg	.(((.(((((((.((((..(((((((..((((((((((((.....))).)))))))))..)))))))..))))...))))))))))..	-41.3	88	44.3182	1.05897
miR-929-3p	CTCCCTAACGGAGTCAGATTG	21	JFBF01000017.1	-	1951097	1951184	taccttttgtagttcAAATTGACTCTAGTAGGGAGTccttttaacgagcgaCTCCCTAACGGAGTCAGATTGatctctgcaaaggtcg	.(((.(((((((.((((..(((((((..((((((((((((.....))).)))))))))..)))))))..))))...))))))))))..	-41.3	88	44.3182	1.05897
miR-932-5p	TCAATTCCGTAGTGCATTGCAGT	23	JFBF01000243.1	-	294711	294801	aaacgctatggagtcaTCAATTCCGTAGTGCATTGCAGTttgttgttgcaattacTGCAAGCATTGTGGAAGTGATaataccctagcggca	...(((((.((..(.((((.((((..(((((.(((((((((((....))))..))))))))))))..)))).)))).)..)).)))))...	-37.3	91	42.8571	0.95641
miR-932-3p	TGCAAGCATTGTGGAAGTGAT	21	JFBF01000243.1	-	294711	294801	aaacgctatggagtcaTCAATTCCGTAGTGCATTGCAGTttgttgttgcaattacTGCAAGCATTGTGGAAGTGATaataccctagcggca	...(((((.((..(.((((.((((..(((((.(((((((((((....))))..))))))))))))..)))).)))).)..)).)))))...	-37.3	91	42.8571	0.95641
miR-956-5p	GTGTTTGGAATGGTCTCGCTGGC	23	JFBF01000088.1	-	1237612	1237711	atcGTGTTTGGAATGGTCTCGCTGGCtaacagtacgtcgtttagattgaataatactctgaaagatttgcacaaagcacaagggagcaagcaagcacggg	.(((((((((...((.((((..(((((....(((..((.((((((...........)))))).))..)))....))).)).)))).))..))))))))).	-28.6	100	45	0.635556
miR-956-3p	TTTCGAGACCACTCTAATCCATT	23	3L	-	11766831	11766978	gatcgttatcGTGTTTGGAATGGTCTCGTTAGCTaacggatgagcaagtgctcggctcactggcccaaatgcagtttgcccggagacgccggttaacccagcactgaaatgtgtagTTTCGAGACCACTCTAATCCATTgcagcattt	....(((...(((.(((((.((((((((..((((((((........((((((.((...((((((......((.....))..(....)))))))...)).))))))....))).))))).)))))))).)))))..)))...)))....	-45.8	148	50	0.618919
miR-958-5p	AGTAGAATAGCAGGCTTATCACA	23	3L	-	22662389	22662480	ggcgtgtctatggcaAGTAGAATAGCAGGCTTATCACAtgtttaattcaatctgctgTGAGATTCTTCTATTCTACTTTcgacaacacccgt	((.((((...(((.(((((((((((.(((....(((((.((............)))))))...))).))))))))))))))...))))))..	-27.6	92	41.3043	0.726316
miR-958-3p	TGAGATTCTTCTATTCTACTTT	22	3L	-	22662389	22662480	ggcgtgtctatggcaAGTAGAATAGCAGGCTTATCACAtgtttaattcaatctgctgTGAGATTCTTCTATTCTACTTTcgacaacacccgt	((.((((...(((.(((((((((((.(((....(((((.((............)))))))...))).))))))))))))))...))))))..	-27.6	92	41.3043	0.726316
miR-959-5p	CTTAGTACTCGGGTTGATAAA	21	2L	+	5640940	5641037	ttaactttgttctatattcTTAGTACTCGGGTTGATAAAGaccttttcttcagggagcctTTGTCATCGGGGGTATTATGAAatatagtttaaagaaa	....(((((..((((((((.((((((((....((((((((.((((......))))...))))))))....)))))))).))).)))))..)))))...	-28.2	98	33.6735	0.854545
miR-959-3p	TTGGCATCGGGGGTATTATG	20	2L	+	5640940	5641037	ttaactttgttctatattcTTAGTACTCGGGTTGATAAAGaccttttcttcagggagcctTTGTCATCGGGGGTATTATGAAatatagtttaaagaaa	....(((((..((((((((.((((((((....((((((((.((((......))))...))))))))....)))))))).))).)))))..)))))...	-28.2	98	33.6735	0.854545
miR-960-5p	TGAGTATTCCAGATTGCATAG	21	2L	+	5641063	5641155	gggttttgtaccacattcTGAGTATTCCAGATTGCATAGCtttgtgctactattgcTATACGGTCTGGGACACTTTTAacatggtatcaaatc	.(((((..(((((..((..((((.(((((((..(.(((((..((......))..))))).)..))))))).))))..))..)))))..)))))	-30.1	93	39.7849	0.813514
miR-961-5p	TTTGATCACCAGTAACTGAGAT	22	2L	+	5641191	5641279	tcaagggccgagttaccTTTGATCACCAGTAACTGAGATtgtttctgatacggtTTCGTTTTCTGGCAATCAAAAGaacttggactcga	....((((((((((...((((((..((((.(((.((((..((.......))..)))))))..))))..))))))..))))))).)))..	-29.7	89	42.6966	0.781579
miR-963-5p	TCTAATCTTAAACAAGGAA	19	JFBF01001308.1	+	1500	1594	tgacTCTAATCTTAAACAAGGGAaagccccaggcagaagtctgaatttagttacaaactcaggatcaaagtggtttcgacaaataaacagggaat	...((((.......(((..(((....)))(((((....)))))......)))......((..((((.....))))..)).........))))...	-20.3	95	38.9474	0.548649
miR-963-3p	ACATCTGTATATACCTTTGTTCT	23	2L	+	5641990	5642078	ttagtctaatctaaaACAAGGTAAATATCAGGTTGTTTCctgtattcgatcgaAACATCTGTATATACCTTTGTTccgattggacaaaa	...((((((((...(((((((((.(((.(((((.(((((............))))))))))))).)))).)))))..))))))))....	-27.1	89	32.5843	0.934483
miR-965-3p	CGTATAGCTTTTCCCCTTT	19	JFBF01000190.1	+	134032	134123	ctcagggcagacagttacttaaattacattattaaaaatatcacactaaacaacaactttggtatattaataCGTATAGCTTTTCCCCTTTg	...((((.(((.(((((.......(((..((((((..((((((................)))))).)))))).))))))))))).))))...	-19.3	92	30.4348	0.689286
miR-970-3p	TCATAAGACACACGCGGCTAT	21	JFBF01000172.1	-	303592	303719	tgggttgcacttgaaaataattatataatgaaatgttgtagctggcgtttgttttatttggtagcagtgattgaaactaTCATAAGACACACGCGGCTATtacatttttttgttatcaacgcaattgt	...(((((..((((.(((((.........(((((((..(((((.((((.((((((((.((((..(((...)))..))))..)))))))).)))))))))..))))))).))))).)))).)))))...	-33.8	128	32.8125	0.804762
miR-971-5p	TAAATTGTAATCATGAAAGT	20	JFBF01000024.1	+	1245137	1245221	TAAATTGTAATCATGAAAGTaaatatataaatattgtatgctatgtggtaaattttttaagtgtaaaaactactaccgaacattg	.....(((.........((((.(((.........))).))))..((((((...((((((....)))))).))))))...)))...	-17.1	85	22.3529	0.9
miR-971-3p	TTGGTGTTACTTCTTACAGTGA	22	JFBF01000003.1	+	1400503	1400597	aaattccattgccattcgctgtaagttgctaacaacagagctgtcgatttgcaaacgcTTGGTGTTACTTCTTACAGTGActgttgatggagcaa	...(((((((..((.((((((((((....(((((...(((((((......)))...))))..)))))...)))))))))).))..)))))))...	-32.5	95	42.1053	0.8125
miR-973-3p	TCTGTTCATTCTCCGACACAAG	22	X	+	19445561	19445661	accgtcgtcgacttttcgTGGTTGGTGGTTGAACTTCGATTTTaagtatttaaataaaatgaaaTCTGTTCATTCTCCGACACAAGaagttcacgcaaagg	.((..(((..((((((.((.(((((.(..(((((...(((((((..(((....)))...))))))).)))))..).))))))).))))))..)))....))	-27.4	101	38.6139	0.702564
miR-975-5p	TAAACACTTCCTACATCCTGTAT	23	X	+	19452786	19452876	ttgaatttttgatttTAAACACTTCCTACATCCTGTATgtgttttgcatccggtACAGATGTGGGAGTCGTTTGCActcagagatttcaca	..((((((((((...((((((((.((((((((.((((((((.....)))...)))))))))))))))).)))))...))))))))))....	-29.8	91	38.4615	0.851429
miR-976-3p	TTGGATTAGTTATCATCAATG	21	X	+	19452928	19453024	catcgccatgcagtgccgcggcATTGGTGAGGCCATCTCCAATGgattagttctcaacaTTGGATTAGTTATCATCAATGCcggtgcactgcaccta	........((((((((..((((((((((((.......(((((((.............))))))).......))))))))))))..))))))))....	-42.8	97	50.5155	0.873469
miR-980-3p	TAGCTGCCTTGTGAAGGGCTT	21	JFBF01000152.1	-	492297	492390	caagtaaattacaagccggtccgtcatatggcaatctaactgagttcgcttgtTAGCTGCCTTGTGAAGGGCTTccttgtagttgaaatacaac	...((((((((((((..(((((.(((((.((((..(((((.(((....)))))))).)))).))))).)))))..)))))))))....)))...	-34.2	94	43.617	0.834146
miR-981-5p	CGGGTTTCGTAAGCAGCGGGCT	22	JFBF01000278.1	+	154300	154392	aaatccatgctgaactCGGGTTTCGTAAGCAGCGGGCTgttaaactgttaaaacgagTTCGTTGTCGACGAAACCTGCAtatcgtgtggacaa	...((((..(.((...((((((((((..((((((..(((((..........))).))..))))))..))))))))))....)))..))))...	-37.6	93	46.2366	0.874419
miR-981-3p	TTCGTTGTCGACGAAACCTGCA	22	JFBF01000278.1	+	154300	154392	aaatccatgctgaactCGGGTTTCGTAAGCAGCGGGCTgttaaactgttaaaacgagTTCGTTGTCGACGAAACCTGCAtatcgtgtggacaa	...((((..(.((...((((((((((..((((((..(((((..........))).))..))))))..))))))))))....)))..))))...	-37.6	93	46.2366	0.874419
miR-982-5p	TCCTGGACAAATATGAAGTAAA	22	X	-	4259839	4259931	cgaaatcatgttagaTCCTGGACAAATATGAAGTAAATtgtttttatgcatcaaTTACTTGATATTCATCCTTGAActaaatggttttagagc	.((((((((.((((.((..(((..(((((.((((((..(((......)))....)))))).)))))..)))..)).)))))))))))).....	-23.8	93	30.1075	0.85
miR-983-5p	ATAATACGTTTCGAACTAATG	21	X	-	4262516	4262614	tatattgcaataattaaATAATACGTTTCGAACTAATGAttttcagttcattcATTAGGTAGTTACGCATTATCTagttgttgtaaacatt	....((((((((((((.(((((.(((......(((((((............)))))))......))).))))).)))))))))))).....	-23.2	91	25.2747	1.0087
miR-984-5p	TGAGGTAAATACGGTTGGAAT	21	X	-	4262679	4262768	agaaacaaatttcatTGAGGTAAATACGGTTGGAATTTtgtcttttaactataaATCCAACCGAATTTGGCTCGgcgaaatttttcagtt	.(((..(((((((..((((..((((.((((((((.((..((......))...)).)))))))).))))..))))..))))))))))....	-25.1	90	32.2222	0.865517
miR-987-5p	TAAAGTAAATAGTCTGGATTGAT	23	JFBF01000144.1	+	237339	237434	atatgttaaactgtgctTAAAGTAAATAGTCTGGATTGATgagagttaataaggactcATCAACAGGCATTTACTTCAatcgcagttcaaacaaaa	...((((.(((((((.((.((((((((.(((((..((((((((............))))))))))))))))))))).)).)))))))..))))...	-31.3	96	32.2917	1.00968
miR-987-3p	ATCAACGGGCATTTACTTCA	20	JFBF01000144.1	+	237339	237434	atatgttaaactgtgctTAAAGTAAATAGTCTGGATTGATgagagttaataaggactcATCAACAGGCATTTACTTCAatcgcagttcaaacaaaa	...((((.(((((((.((.((((((((.(((((..((((((((............))))))))))))))))))))).)).)))))))..))))...	-31.3	96	32.2917	1.00968
miR-988-5p	GTGTGATTTGTAGCAAAGTGAT	22	JFBF01000016.1	-	2497572	2497642	tttgtgtGTGTGATTTGTAGCAAAGTGATttgcatttgaaatCCCCTTGTTGCAAACCTCACGCatacgcg	...((((((((((((((((((((...(((((.......)))))...))))))))))..))))))))))...	-26.1	71	42.2535	0.87
miR-988-3p	CCCCTTGTTGCAAACCTCACGC	22	JFBF01000016.1	-	2497572	2497642	tttgtgtGTGTGATTTGTAGCAAAGTGATttgcatttgaaatCCCCTTGTTGCAAACCTCACGCatacgcg	...((((((((((((((((((((...(((((.......)))))...))))))))))..))))))))))...	-26.1	71	42.2535	0.87
miR-989-3p	TGTGATGTGACGTAGTGGAAC	21	2R	-	10032856	10033029	aaagattttgggaatcGGCCACTACCTTGCAGTCACGTGatgaaaagacacaggtgacactgatccggatttggtagttgacaaatcctccatgccgagattagtttcattttgcgtcttttgaattcgaatagttcaTGTGATGTGACGTAGTGGAACatacctgaaattaca	...(((((..((.((...(((((((.(..((.((((((((..(((((((.((..(((.((((((((((...(((..(((....)))...)))..))).))))))).)))..).).)))))))(....).......))))))))))..).)))))))...)).))..)))))...	-60.4	174	41.3793	0.838889
miR-991-3p	TTAAAGTTGTAGTTTGGAAA	20	2R	-	16472705	16472800	tatcactgcagtttcaggctTTTCCCAACTACACCTATTAATacatattttaacgtcctaTTAAAGTTGTAGTTTGGAAAGTtttggttttgcatt	......(((((..((((..((((((.(((((((.((.((((((...............)))))))).))))))).))))))..))))..)))))..	-24.8	96	32.2917	0.8
miR-993-5p	TACCCTGTAGTTCCGGGCTTT	21	JFBF01000177.1	+	21672	21778	ctcccgtgaccTACCCTGTAGTTCCGGGCTTTtgttgaaatagcaattcaaactaaatgcatttatagccaatcaGAAGCTCGTCTCTACAGGTATCTcacagggta	..(((((((..((.(((((((...(((((((((((((((((.(((.((......)).))))))).....))).))))))))))...)))))))))..)))).)))..	-35.7	107	43.9252	0.759574
miR-993-3p	GAAGCTCGTCTCTACAGGTATCT	23	JFBF01000177.1	+	21672	21778	ctcccgtgaccTACCCTGTAGTTCCGGGCTTTtgttgaaatagcaattcaaactaaatgcatttatagccaatcaGAAGCTCGTCTCTACAGGTATCTcacagggta	..(((((((..((.(((((((...(((((((((((((((((.(((.((......)).))))))).....))).))))))))))...)))))))))..)))).)))..	-35.7	107	43.9252	0.759574
miR-994-5p	TAAGGAAATAGTAGCCGTGATT	22	JFBF01000147.1	-	463817	463918	ttatatcgagttatcTAAGGAAATAGTAGCCGTGATTttattcaactcgaagtgtttgcaTATCACAGTTGCTGTTTCTTTTagatagctcttttgtaagca	(((((..(((((((((((((((((((((((.(((((........((.....))........))))).)))))))))))))).)))))))))...)))))...	-36.6	102	33.3333	1.07647
miR-994-3p	TATCACAGTTGCTGTTTCTTTT	22	JFBF01000147.1	-	463817	463918	ttatatcgagttatcTAAGGAAATAGTAGCCGTGATTttattcaactcgaagtgtttgcaTATCACAGTTGCTGTTTCTTTTagatagctcttttgtaagca	(((((..(((((((((((((((((((((((.(((((........((.....))........))))).)))))))))))))).)))))))))...)))))...	-36.6	102	33.3333	1.07647
miR-995-3p	TAGCACCACATGATTCGGCTT	21	JFBF01000041.1	+	1461866	1461959	gaagcagccatacaaggcccgtatcatgtggatgctgcgcttctatcaactattacacgTAGCACCACATGATTCGGCTTtgtcgggttgtgta	...((((((..((((((((...(((((((((.(((((((..................))))))))))))))))..))))))))..))))))...	-44.1	94	48.9362	0.958696
miR-996-5p	GCGAACATGGATCTAGTGCACG	22	JFBF01000218.1	-	41362	41454	ctctattttgtcgGCGAACATGGATCTAGTGCACGgtttattcataatcaagttcgTGACTAGATTTCATGCTCGTctattaagttgggtcaa	(((.((((....(((((.((((((((((((.(((((.................))))))))))))).)))).)))))....)))).)))....	-27.7	93	39.7849	0.748649
miR-996-3p	TGACTAGATTTCATGCTCGT	20	JFBF01000218.1	-	41362	41454	ctctattttgtcgGCGAACATGGATCTAGTGCACGgtttattcataatcaagttcgTGACTAGATTTCATGCTCGTctattaagttgggtcaa	(((.((((....(((((.((((((((((((.(((((.................))))))))))))).)))).)))))....)))).)))....	-27.7	93	39.7849	0.748649
miR-998-5p	ACTGAATTCTCGTGGTTCTGC	21	JFBF01000005.1	+	2326062	2326177	aaaattcattttggaACTGAATTCTCGTGGTTCTGCattgcataccatgacgaggtaaacgtattgtaattgaaattttgTAGCACCATGAGATTCAGCTCtagcgtgaatttcaa	.(((((((..(((((.(((((.(((((((((.((((((((((((((.......)))).......))))).........))))).)))))))))))))).)))))..)))))))...	-38.7	116	36.2069	0.921429
miR-998-3p	TAGCACCATGAGATTCAGCTC	21	JFBF01000005.1	+	2326062	2326177	aaaattcattttggaACTGAATTCTCGTGGTTCTGCattgcataccatgacgaggtaaacgtattgtaattgaaattttgTAGCACCATGAGATTCAGCTCtagcgtgaatttcaa	.(((((((..(((((.(((((.(((((((((.((((((((((((((.......)))).......))))).........))))).)))))))))))))).)))))..)))))))...	-38.7	116	36.2069	0.921429
miR-999-3p	TGTTAACTGTAAGACTGTGTCT	22	JFBF01000069.1	-	768665	768760	aaattgtgctcaattactgggacatagtcatacagcaaatgttgtgttttgagccaaTGTTAACTGTAAGACTGTGTCTtagtgttgcgccagcat	...(((.((.(((.((((..(((((((((.(((((..((..(((.((.....)))))..))..))))).)))))))))..))))))).)))))...	-37.3	96	39.5833	0.981579
miR-1000-5p	ATATTGTCCTGTCACAGCAGT	21	JFBF01000020.1	+	1908097	1908179	tgccagtgATATTGTCCTGTCACAGCAGTactgttcttctcgatatgatagcctaCTGCTGGGCCGGGGCATTAACAttgtct	...(((((.((.(((((((((.(((((((((((((...........)))))..))))))))))).)))))).)).)))))...	-30	83	48.1928	0.75
miR-1000-3p	CTGCTGGGCCGGGGCATTAACA	22	JFBF01000020.1	+	1908097	1908179	tgccagtgATATTGTCCTGTCACAGCAGTactgttcttctcgatatgatagcctaCTGCTGGGCCGGGGCATTAACAttgtct	...(((((.((.(((((((((.(((((((((((((...........)))))..))))))))))).)))))).)).)))))...	-30	83	48.1928	0.75
miR-1003-3p	TCTCACATTTACATATTCACA	21	3R	+	20484327	20484382	gTGGGTATCTGGATGTGGTTGGctctggcggtccTCTCACATTTACATATTCACAG	(((..(((.(..((((((..((..(....)..))..))))))..).)))..)))..	-19.1	56	50	0.682143
miR-1004-3p	TCTCACATCACTTCCCTCACAG	22	2L	+	3767621	3767688	GTTGGGGGACATTGATCTCGGAGacggcggtttaactgatccattcTCTCACATCACTTCCCTCACAG	..(((((((...((((...(((((.(((((.....)))..))..)))))...))))..)))))))...	-19.7	68	51.4706	0.562857
miR-1012-3p	TTAGTCAAAGATTTTCCCCATAG	23	3R	-	22687071	22687129	gTGGGTAGAACTTTGATTAATAttgcttgaaaaataTTAGTCAAAGATTTTCCCCATAG	(((((.((((((((((((((((((........)))))))))))))).)))).)))))..	-23.2	59	30.5085	1.28889
miR-2491-3p	AACATGAACAACATCAACAAC	21	JFBF01000045.1	-	978214	978272	aaagtttgcagtgttggcgcaataacaacactagtgtcAACATGAACAACAACAACAAC	...(((....((((((((((.............))))))))))....))).........	-23.5	59	38.9831	1.02174
miR-2491-5p	AACATGAACAACATCAACAAC	21	JFBF01000149.1	+	491829	491930	cAACATGAACAACATCAACAACatacctttagccacacttgcatacaacgttaaatcttgtgcaacacacacacactgaaaccaataacaacaacaactagt	......................................(((((((.............))))))).....................................	-24.5	102	37.2549	0.644737
miR-2779-5p	ATCCGGCTCGAAGGACCA	18	JFBF01001296.1	+	10177	10245	ttaataggcgctcaATCCGGCTCGAAGGACCAaaatgtcggggttgtcgacgctgtgtttgcctgtgtt	...(((((((..((...((((((((..((((..........)))).)))).))))))..)))))))...	-22.6	69	52.1739	0.627778
miR-2779-3p	ATCCGGCTCGGAGGACCA	18	JFBF01000648.1	-	37574	37668	atccgaaatcctgatggcgatggttaattgagagggttttatttcaggaagcactcgATCCGGCTCGTAGGACCAaaatgtcggggttgtcgaag	...((((((((((((.....(((((...((((.(((((..................)))))..))))...)))))....))))))))).)))...	-26.8	95	48.4211	0.582609
miR-2807a-6-3p	TGGAACGTTTGCTTTTATT	19	JFBF01000881.1	-	22098	22160	aatagaatataaagaagagggcccaacacactaccttgTGGAACTTTTGCTTTTATTtctcta	...((((...(((((((((..(((((.........))).))..))))).))))...))))...	-22.3	63	34.9206	1.01364
miR-3352-5p	ATTTGTGCTGTGTGTAAT	18	JFBF01000092.1	-	32776	32856	gaagcgATTTGTGCTGTGTGTAATtataaattttagcgtgcaagcgtttaaagtgttgctacacataaattcaaaagcaaa	...((..((((...((((((((.......((((((((((....))).))))))).....))))))))....)))).))...	-17.3	81	33.3333	0.640741
miR-3477-5p	TAATCTCAATTTGTAACTGTGA	22	JFBF01000073.1	+	1266526	1266649	cgtgcctagtgtccaatgcaaaattggtTAATCTCAATTTGTAACTGTGAgcgaattcgatatgctgaactcacgttgcatatggagattgcccgaggttgcatccgtttctacattttgtttt	...((..(((((...((((((..((((..((((((....((((((.(((((....((((......)))))))))))))))....))))))..))))..))))))........)))))..))...	-35.5	124	41.129	0.696078
miR-3724-5p	AAACTTTGAATACATAAC	18	JFBF01000032.1	-	1761842	1761941	cagtacatataattgttttatatAAACTTTGAATACATAACagaaagttacgtctgcaatgttatggtttccttgtttatatatttcaactattgtgaaa	...((((.(((.(((...(((((((((...(((..(((((((...((......))....)))))))..)))...)))))))))...))).)))))))...	-22.4	100	25	0.896
miR-4948-5p	GGCGGAGGTGGCGGCGGC	18	JFBF01000159.1	-	348671	348760	GGCGGAGGTGGCGGCGGCggtggtggtttcaaccgCTTCGGAGGTGGTGGTGGCGgcggccgaggaggcggcggcggcggtggtcgcgga	.......(((((..(.((.............((((((........)))))).((.((.(((.....))).)).)).)).)..)))))...	-34.4	90	77.7778	0.491429
miR-4953-5p	AAAAAAGTTTTATTTTTGCT	20	JFBF01000075.1	-	390643	390724	taattaataataatttgaAAAAAAGTTTTATTTTTGATataatttcattaaaattcaaatatttcgaattattttttaagtc	...((((.((((((((((((....((((...(((((((........)))))))...)))).))))))))))))..))))...	-20.4	82	10.9756	2.26667
miR-4961-5p	CTTTATGTGTATGTATGT	18	X	+	1267656	1267788	cgatatccaatagtagccaactctctcgcTCTCTATGTGTATGTATGTATCttgctatccataTATGTATATCCATATCAGAGAGCcaggattggttgagaccatacgatataacccgaaaccacactggcca	..(((((......(((((((.((.((.((((((((((((.(((((..(((..((.....)).)))..))))).))))).))))))).))))))))))).........))))).........((.....))...	-33.8	133	42.1053	0.603571
miR-4966-5p	TACTAAATATATTGCACATGTT	22	X	+	19452403	19452529	gctgtgtgacaacaaacttgtcggcactggagTACTAAATATATTGCACATGTTcatgcaTGTTCAACATATTTAGCACTCAagtaccgaaaaatgaacaacgaaacgaaaaataacacgaacatca	..(((((..(((.....)))((((.(((.((((.((((((((.(((.((((((....)))))).))).)))))))).)))).))).)))).........................))))).......	-32.7	127	37.0079	0.695745
miR-4968-3p	AACAACAGCAGCAGCAGCA	19	3L	-	11545639	11545793	ttttcctcagagccgcgactgctggcgtgttattgttgctgttgcagcTAGCTGCCACGGTTTGTTGCTTcactgattacgcgcaatgCAGCAACAGCAGCAGCAGCAGAagcaacagcaactaactgcagaggagcaatagcagctgagagttc	.....(((((.((.((..((.((.(((.((((..(((((((((((..((.(((((....(((.((((((.((.((........)).)).)))))))))....)))))))..))))))))))))))))))))))..))....))..))))).....	-59	155	52.2581	0.728395
miR-7933-5p	CCTCAATTGTGGCAAATG	18	JFBF01000188.1	+	338515	338620	acagcttgtcaaaatatctcattagtcccagtggttcagatcctcccagttgaaaaggttggtctcataCCTCAATTGTGGCAAATGtatactttgaataagcaaa	...((((((((((.(((..((((.(((.(((((((..(((((..((..........))..)))))...)))...)))).))).)))).))).)))).))))))...	-26	106	38.6792	0.634146
miR-9369-5p	AGCGAGAGGGTATTATGTATTC	22	X	+	19445351	19445412	AGCGAGAGGGTATTATGTATTCAtatttgtaatatcatgATACATATTCTCCTTTCGCTcta	(((((((((((((((((((((((....)).)))).)))))))).......)))))))))...	-20.6	62	32.2581	1.03
miR-9891-3p	TGGCGGCGGCGGCGGTGGC	19	JFBF01000149.1	+	563598	563683	tagcattgtcattggtgaagggccactacctcggctgcaacgcgccaatgtcagTGGCGGCGGCGGCGGTGGCagtgacagtgaaa	...((((((((((........(((((..((...(((((....(((((.......))))))))))))..)))))))))))))))...	-36	86	60.4651	0.692308
lin-4-5p	ATGCATGTCGATGTTGCG	18	JFBF01000002.1	-	6009144	6009274	tcttccgatgaagacgatgatttaggatctggtagtgatattgaaATGCATGTCGATGTTGCGccacgcgcagatcgaccaggtcgcagagcaactgccaagaaaattaattattctggcttattggatag	...((((((((.(..(((((((.....(((((((((....(((....((..((((((.((((((...))))))))))))...))..)))....)))))).))).....)))))))....)))))))))...	-38.2	131	44.2748	0.658621

## Sheet: female known miRNAs
miR_name	miR_sequence	length	genome ID	strand	start	end	pre-miRNA_seq	Secondary Structure(SS)	Free energy(dG)	LEN	(G+C)%	MFEI
miR-1-3p	TGGAATGTAAAGAAGTATGGAG	22	JFBF01001330.1	-	2402	2472	ttagttCCATTCTTCCTTGCATTCGATAgtactgaaaatatcataTGGAATGTAAAGAAGTATGGAGcaag	...(((((((.((((.((((((((.(((....(((.....)))))).)))))))).)))).)))))))...	-25.8	71	33.8028	1.075
miR-1-5p	CCATTCTTCCTTGCATTCGATA	22	JFBF01001330.1	-	2402	2472	ttagttCCATTCTTCCTTGCATTCGATAgtactgaaaatatcataTGGAATGTAAAGAAGTATGGAGcaag	...(((((((.((((.((((((((.(((....(((.....)))))).)))))))).)))).)))))))...	-25.8	71	33.8028	1.075
miR-2a-5p	CCTCATCAAGTGGTTGTGATA	21	JFBF01000002.1	-	2204158	2204229	atctaagCCTCATCAAGTGGTTGTGATAtggattctcaacgcaTATCACAGCCAGCTTTGATGagctaggat	(((..((.((((((((((((((((((((((...........)))))))))))))..)))))))))))..)))	-32	72	43.0556	1.03226
miR-2a-3p	TATCACAGCCAGCTTTGATG	20	JFBF01000002.1	-	2204158	2204229	atctaagCCTCATCAAGTGGTTGTGATAtggattctcaacgcaTATCACAGCCAGCTTTGATGagctaggat	(((..((.((((((((((((((((((((((...........)))))))))))))..)))))))))))..)))	-32	72	43.0556	1.03226
miR-2b-5p	TTCTTCAAAGCGGTTGTGAAAT	22	JFBF01000022.1	-	1637422	1637520	cgagttgaagttgtgtcaTTCTTCAAAGCGGTTGTGAAATgtttcatttaaaatcaTATCACAGCCAGCTTTGAGGAGcgatacgattttgtcaacagc	...((((((((((((((..((((((((((((((((((.((((((......))).))).)))))))).))))))))))..)))))))))...)))))...	-43.1	99	39.3939	1.10513
miR-2b-3p	TATCACAGCCAGCTTTGAGGAG	22	JFBF01000022.1	-	1637422	1637520	cgagttgaagttgtgtcaTTCTTCAAAGCGGTTGTGAAATgtttcatttaaaatcaTATCACAGCCAGCTTTGAGGAGcgatacgattttgtcaacagc	...((((((((((((((..((((((((((((((((((.((((((......))).))).)))))))).))))))))))..)))))))))...)))))...	-43.1	99	39.3939	1.10513
miR-4-3p	ATAAAGCTAGACAACCATTG	20	JFBF01000054.1	-	204752	204828	acggaattagctactttggcagccgagctttcagtgatcgtttgtctcATAAAGCTAGGCAACCATTGcagttcatt	...(((((.((.....(((..(((.((((((..((((.........)))))))))).)))..)))..)))))))...	-21	77	44.1558	0.617647
miR-iab-4-5p	ACGTATACTGAATGTATCCTGA	22	JFBF01000063.1	-	390040	390113	tcgtatACGTATACTGAATGTATCCTGAgtgtatactatccggTATACCTTCAGTATACGTAACAcgaggccac	((((.(((((((((((((.((((.(((..((.....))..))).)))).)))))))))))))..))))......	-27.3	74	41.8919	0.880645
miR-5-5p	AAAGGAACGTTCGTTGTGATAT	22	2R	-	15548663	15548731	gctaAAAGGAACGATCGTTGTGATATGagttgtttcctaacaTATCACAGTGATTTTCCTTTATAacgc	....(((((((.((((..(((((((((.............)))))))))..))))))))))).......	-21.9	69	36.2319	0.876
miR-6-3p	CATCACAGTGGCTGTTCTTT	20	JFBF01000054.1	-	203037	203103	cagggaacagttgctgcgttgtatttgctttattttatagataCATCACAGTGGCTGTTCTTTatat	...((((((((..(((...((((((((..........))))))))...)))..))))))))......	-24.2	67	35.8209	1.00833
miR-7-5p	TGGAAGACTAGTGATTTTGTT	21	JFBF01000368.1	-	139311	139401	taagatacattttgcaTGGAAGACTAGTGATTTTGTTgttttgtttcacgagtaaCAATAAATCCCTTGTCTTCTTacaaagtgtattgac	...(((((((((((...(((((((.((.(((((.(((((((((.....)))..))))))))))).)).)))))))..)))))))))))...	-29.6	91	31.8681	1.02069
miR-7-3p	CAATAAATCCCTTGTCTTCTT	21	JFBF01000368.1	-	139311	139401	taagatacattttgcaTGGAAGACTAGTGATTTTGTTgttttgtttcacgagtaaCAATAAATCCCTTGTCTTCTTacaaagtgtattgac	...(((((((((((...(((((((.((.(((((.(((((((((.....)))..))))))))))).)).)))))))..)))))))))))...	-29.6	91	31.8681	1.02069
let-7-5p	TGAGGTAGTAGGTTGTATAGT	21	JFBF01000010.1	+	2862308	2862383	tctggcaaatTGAGGTAGTAGGTTGTATAGTagtattaacggcatgCTATACAACGTGCTAGCTTTCTttgcttga	((..(((((..(((.(((((.(((((((((((((.......)).))))))))))).))))).)))..)))))..))	-32.6	76	39.4737	1.08667
let-7-3p	CTATACAACGTGCTAGCTTTCT	22	JFBF01000010.1	+	2862308	2862383	tctggcaaatTGAGGTAGTAGGTTGTATAGTagtattaacggcatgCTATACAACGTGCTAGCTTTCTttgcttga	((..(((((..(((.(((((.(((((((((((((.......)).))))))))))).))))).)))..)))))..))	-32.6	76	39.4737	1.08667
miR-8-5p	CATCTTACCGGGCAGCATTAGA	22	JFBF01000093.1	-	156302	156390	aaggacgtctgttcaCATCTTACCGGGCAGCATTAGAtttttcaaatacatttcTAATACTGTCAGGTAAAGATGTCgtccgagtcctt	((((((.((.....((((((((((.(((((.((((((...............)))))).))))).))).))))))).....))))))))	-30.4	89	40.4494	0.844444
miR-8-3p	TAATACTGTCAGGTAAAGATGTC	23	JFBF01000093.1	-	156302	156390	aaggacgtctgttcaCATCTTACCGGGCAGCATTAGAtttttcaaatacatttcTAATACTGTCAGGTAAAGATGTCgtccgagtcctt	((((((.((.....((((((((((.(((((.((((((...............)))))).))))).))).))))))).....))))))))	-30.4	89	40.4494	0.844444
miR-9a-5p	TCTTTGGTTATCTAGCTGTATGA	23	3L	+	19558231	19558308	gctatgttgTCTTTGGTTATCTAGCTGTATGAgtgataaataacgtcaTAAAGCTAGCTTACCGAAGTTAatattagc	((((((((..(((((((...((((((.(((((((........)).))))).))))))...)))))))..))))).)))	-27.7	78	34.6154	1.02593
miR-9a-3p	TAAAGCTAGCTTACCGAAGTTA	22	3L	+	19558231	19558308	gctatgttgTCTTTGGTTATCTAGCTGTATGAgtgataaataacgtcaTAAAGCTAGCTTACCGAAGTTAatattagc	((((((((..(((((((...((((((.(((((((........)).))))).))))))...)))))))..))))).)))	-27.7	78	34.6154	1.02593
miR-9b-5p	TCTTTGGTGATTTTAGCTGTAT	22	JFBF01000027.1	-	1320107	1320198	tgcatattatttgtTCTTTGGTGATTTTAGCTGTATggtgggcgtactagaaatccaTAGAGCTTTATTACCAAAAACCaaatgatttttgc	.(((.((((((((...(((((((((...((((.((((((((.....))).....))))).))))..)))))))))...))))))))...)))	-28.8	92	33.6957	0.929032
miR-9b-3p	TAGAGCTTTATTACCAAAAACC	22	JFBF01000027.1	-	1320107	1320198	tgcatattatttgtTCTTTGGTGATTTTAGCTGTATggtgggcgtactagaaatccaTAGAGCTTTATTACCAAAAACCaaatgatttttgc	.(((.((((((((...(((((((((...((((.((((((((.....))).....))))).))))..)))))))))...))))))))...)))	-28.8	92	33.6957	0.929032
miR-9c-5p	TCTTTGGTATTCTAGCTGTAGA	22	JFBF01000027.1	-	1324087	1324172	atttttgctgtgTCTTTGGTATTCTAGCTGTAGAttcttaaatatgctatcatcTAAAGCTTTTATACCAAAGCTccagcttaaat	((((..((((...(((((((((...((((.(((((................))))).))))...)))))))))...))))..))))	-25.5	86	31.3953	0.944444
miR-10-5p	ACCCTGTAGATCCGAATTTGTT	22	JFBF01000063.1	+	1439490	1439566	tctacatccACCCTGTAGATCCGAATTTGTTttgatgtttgtggtgaCAAATTCGGTTCTAGAGAGGTTtgtgtggt	.((((((..(((((.((((.(((((((((((..............))))))))))).)))).)).)))..)))))).	-30.7	77	41.5584	0.959375
miR-10-3p	CAAATTCGGTTCTAGAGAGGTT	22	JFBF01000063.1	+	1439490	1439566	tctacatccACCCTGTAGATCCGAATTTGTTttgatgtttgtggtgaCAAATTCGGTTCTAGAGAGGTTtgtgtggt	.((((((..(((((.((((.(((((((((((..............))))))))))).)))).)).)))..)))))).	-30.7	77	41.5584	0.959375
miR-11-3p	CATCACAGTCTGAGTTCTTGCT	22	JFBF01000005.1	+	2323676	2323749	tgacgGGAGCTCTGGCTGTGATTTGCgtttcacaatcaaatttcatttcgCATCACAGTCTGAGTTCTTGCTga	...(..((((((.((((((((..((((.....................)))))))))))).))))))..)....	-26.5	74	44.5946	0.80303
miR-12-5p	TGAGTATTACATCAGGTACTGGT	23	JFBF01000073.1	+	1266962	1267060	agtgcgttcgtccggtTGAGTATTACATCAGGTACTGGTgtgctatcgcttgttaaatctacCAGTACTTATGTCATACTGTcccggatgccacgccca	...((((.(((((((...(((((.((((.(((((((((((...................))))))))))))))).)))))...)))))))..))))...	-37.4	99	48.4848	0.779167
miR-12-3p	CAGTACTTATGTCATACTGT	20	JFBF01000073.1	+	1266962	1267060	agtgcgttcgtccggtTGAGTATTACATCAGGTACTGGTgtgctatcgcttgttaaatctacCAGTACTTATGTCATACTGTcccggatgccacgccca	...((((.(((((((...(((((.((((.(((((((((((...................))))))))))))))).)))))...)))))))..))))...	-37.4	99	48.4848	0.779167
miR-13a-5p	CTCCTCAAAGGGTTGTGAAATG	22	3R	-	11243264	11243338	tacgtaaCTCCTCAAAGGGTTGTGAAATGtcgactattatctactcaTATCACAGCCATTTTGATGAGTttcgtg	((((.(((((.((((((((((((((.(((..((......))....))).)))))))).)))))).))))).))))	-27.2	75	38.6667	0.937931
miR-13a-3p	TATCACAGCCATTTTGATGAGT	22	JFBF01000020.1	+	1021471	1021565	gcagattcttgcgcaactcttcaagatgttgtgaaatgttttcaagcaactctattcaTATCACAGCCATTTTGATGAGTttcgtttgaattata	...(((((..(((.(((((.((((((((((((((.(((..................))).)))))).)))))))).))))).)))..)))))...	-30.7	95	34.7368	0.930303
miR-13b-3p	TATCACAGCCATTTTGACGAGTT	23	JFBF01000020.1	+	1021889	1021957	catttcgttaaaatgtttgtgtttatgtcgccatttgcatactcaTATCACAGCCATTTTGACGAGTTt	...((((((((((((..((((..((((..((.....)).....)))).))))..))))))))))))...	-20.1	69	34.7826	0.8375
miR-14-5p	GGGAGCGAGACGGGGACTCACT	22	2R	+	5441267	5441329	tgtGGGAGCGAGACGGGGACTCACTgtgcttattaaatagTCAGTCTTTTTCTCTCTCCTATa	((((((((.((((...(((((.(((((.........))))).)))))...)))).))))))))	-25.1	63	44.4444	0.896429
miR-14-3p	TCAGTCTTTTTCTCTCTCCT	20	JFBF01000236.1	-	279258	279395	tgttttcggagtaaacgttctgcaacctatgtgggagcgagatagggacttgctgtcatttgaaaaacttttacaaccagTCAGTCTTTTTCTCTCTCCTatagaaattgcgggcgtatcaacatgtccgaaacatat	((.(((((((((..(((.(((((((....((((((((.((((.(..((((..(((......(((....)))......)))..))))..).)))).))))))))....))))))))))....))...)))))))))...	-45.2	138	41.3043	0.792982
miR-31a-5p	AGATGGCGGCATAGCTGA	18	2R	-	13671300	13671391	tccgttggtaaatTGGCAAGATGTCGGCATAGCTGAcgttgaaaagcgattttgaagagCGCTATGCTGCATCTAGTCAGTtgttcaatgga	((((((((..(((((((.(((((.(((((((((...((((....)))).(((....))).)))))))))))))).)))))))..))))))))	-39.6	92	44.5652	0.965854
miR-31a-3p	CGCTATGCTGCATCTAGTCAGT	22	2R	-	13671300	13671391	tccgttggtaaatTGGCAAGATGTCGGCATAGCTGAcgttgaaaagcgattttgaagagCGCTATGCTGCATCTAGTCAGTtgttcaatgga	((((((((..(((((((.(((((.(((((((((...((((....)))).(((....))).)))))))))))))).)))))))..))))))))	-39.6	92	44.5652	0.965854
miR-31b-5p	TGGCAAGATGTCGGCATAGCT	21	JFBF01000073.1	+	639392	639499	taggcaattgctgaactTGGCAAGATGTCGGAATAGCTgaatgtatccttatgaaggaagttcaaaaccacggcTATGCCTCATCTAGTCAATTGctgcgattgtagg	...((((((((.....(((((.(((((..((.(((((((......(((((...))))).(((...)))..))))))).)).))))).))))).....))))))))...	-33.3	108	43.5185	0.708511
miR-31b-3p	TATGCCTCATCTAGTCAATTG	21	JFBF01000073.1	+	639392	639499	taggcaattgctgaactTGGCAAGATGTCGGAATAGCTgaatgtatccttatgaaggaagttcaaaaccacggcTATGCCTCATCTAGTCAATTGctgcgattgtagg	...((((((((.....(((((.(((((..((.(((((((......(((((...))))).(((...)))..))))))).)).))))).))))).....))))))))...	-33.3	108	43.5185	0.708511
miR-33-5p	TTGCATTGTAGTCGCATTGT	20	JFBF01000286.1	+	72318	72383	atTTGCATTGTAGTCGCCTTGTtgactttataagtttagcgacaacacaagtgattatctgcgtat	...((((..((((((((..(((((...(((......)))...)))))...)))))))).))))...	-13.7	66	36.3636	0.570833
miR-34-5p	TGGCAGTGTGGTTAGCTGGTT	21	JFBF01000004.1	+	3720580	3720663	ggctaagcgcttTGGCAGTGTGGTTAGCTGGTTgtgtcgcttacttcattgaattcaCAGCCACTATCTTCACTGCCGCCgcga	.......(((..((((((((..(.(((.((((((((....(((......)))...))))))))))).)..))))))))..))).	-33	84	52.381	0.75
miR-34-3p	CAGCCACTATCTTCACTGCCGCC	23	JFBF01000004.1	+	3720580	3720663	ggctaagcgcttTGGCAGTGTGGTTAGCTGGTTgtgtcgcttacttcattgaattcaCAGCCACTATCTTCACTGCCGCCgcga	.......(((..((((((((..(.(((.((((((((....(((......)))...))))))))))).)..))))))))..))).	-33	84	52.381	0.75
miR-79-5p	TTTGGCGCTTTAGCTGTATGA	21	JFBF01000027.1	-	1321247	1321315	tcgcTTTGGCGCTTTAGCTGTATGAtagatttgactacttcaTAAAGCTAGATTACCAAAGCATtgaag	..(((((((...(((((((.((((((((......)))..))))).)))))))...))))))).......	-23	69	37.6812	0.884615
miR-79-3p	TAAAGCTAGATTACCAAAGCAT	22	JFBF01000027.1	-	1321247	1321315	tcgcTTTGGCGCTTTAGCTGTATGAtagatttgactacttcaTAAAGCTAGATTACCAAAGCATtgaag	..(((((((...(((((((.((((((((......)))..))))).)))))))...))))))).......	-23	69	37.6812	0.884615
miR-87-3p	TTGAGCAAAATTTCAGGTGTGT	22	JFBF01000447.1	-	75690	75771	tttcatTCGCGCCTGTATCTTGCTGAACCgtatctttgctttcttccggTTGAGCAAAATTTCAGGTGTGTgagaaatttgt	(((((..((((((((.((.(((((.(((((................))))).))))).))..))))))))))))).......	-27.8	82	41.4634	0.817647
miR-92b-3p	AATTGCACTAGTCCCGGCCTG	21	JFBF01000012.1	-	2827283	2827355	tgcgtAGGTCGTGCCTGGTGCTTAATTtgtttttgttattgtgtctcaAATTGCACTAGTCCCGGCCTGcaga	...((((((((...(((((((..((((((.................)))))))))))))...))))))))...	-24.9	73	46.5753	0.732353
miR-100-5p	AACCCGTAGATCCGAACTTGTG	22	JFBF01000010.1	+	2862106	2862178	ttaacagaAACCCGTAAATCCGAACTTGTGctgttgtttgtgttgcaagaccggcattatgggagtctgtcaa	...(((((..(((((((..(((..(((((((........))...)))))..)))..)))))))..)))))...	-24	73	43.8356	0.75
miR-100-3p	CAAGACCGGCATTATGGGAGTC	22	JFBF01000010.1	+	2862103	2862188	ccattaacagaaaccCGTAAATCCGAACTTGTGctgttgtttgtgttgCAAGACCGGCATTATGGGAGTCtgtcaatgtaaacaac	.((((.(((((..(((((((..(((..(((((((........))...)))))..)))..)))))))..))))).))))........	-27.2	86	43.0233	0.735135
miR-124-5p	GGTATCCACTGTAGGCCTATATG	23	JFBF01000080.1	-	6511	6592	tacgtttttctcctGGTATCCACTGTAGGCCTATATGttatttggtcaTAAGGCACGCGGTGAATGCCaagagcgaacgaaa	..(((((..(((.((((((.((((((..((((.((((.........))))))))..)))))).)))))).))).)))))...	-32	82	45.122	0.864865
miR-124-3p	TAAGGCACGCGGTGAATGCC	20	JFBF01000080.1	-	6511	6592	tacgtttttctcctGGTATCCACTGTAGGCCTATATGttatttggtcaTAAGGCACGCGGTGAATGCCaagagcgaacgaaa	..(((((..(((.((((((.((((((..((((.((((.........))))))))..)))))).)))))).))).)))))...	-32	82	45.122	0.864865
miR-125-5p	TCCCTGAGACCCTAACTTGTGA	22	JFBF01000010.1	+	2862646	2862738	tgtttgtatggctgatTCCCTGAGACCCTAACTTGTGActtttaacatcagtttcACAAGTTTTGATCTCCGGTATtggccgcaaacttgctg	.((((((..(((..((..((.((((....(((((((((.....(((....))))))))))))....)))).)).))..)))))))))......	-31	93	43.0108	0.775
miR-125-3p	ACAAGTTTTGATCTCCGGTAT	21	JFBF01000010.1	+	2862646	2862738	tgtttgtatggctgatTCCCTGAGACCCTAACTTGTGActtttaacatcagtttcACAAGTTTTGATCTCCGGTATtggccgcaaacttgctg	.((((((..(((..((..((.((((....(((((((((.....(((....))))))))))))....)))).)).))..)))))))))......	-31	93	43.0108	0.775
miR-137-3p	TATTGCTTGAGAATACACGTAG	22	JFBF01000025.1	-	1174569	1174693	tgcgtcaaaggttatgaaacttgaacggccACGCGTATTCTTGGGTTACTAAcacgctgtttatgttgtTATTGCTTGAGAATACACGTAGttaacaagtcttcgtccacacaccttttgacagt	...(((((((((.((((((((((....((.(((.(((((((..(((...(((((.((.......)))))))..)))..))))))).))).))...))))).)))))......)))))).)))...	-37.8	125	41.6	0.726923
miR-184-5p	CCTTATCATTCTTTCGCCCCGT	22	JFBF01000128.1	+	433640	433727	accggtgcattcgtacCCTTATCATTCTTTCGCCCCGTgtgtgcattgtcgacTGGACGGAGAACTGATAAGGGCTcgtatcaccatg	...((((.((.((..((((((((((((((.((.((.((.((........)))).)).))))))).)))))))))..)).))))))...	-30.2	88	52.2727	0.656522
miR-184-3p	TGGACGGAGAACTGATAAGGGCA	23	JFBF01000128.1	+	433640	433727	accggtgcattcgtacCCTTATCATTCTTTCGCCCCGTgtgtgcattgtcgacTGGACGGAGAACTGATAAGGGCTcgtatcaccatg	...((((.((.((..((((((((((((((.((.((.((.((........)))).)).))))))).)))))))))..)).))))))...	-30.2	88	52.2727	0.656522
miR-190-5p	AGATATGTTTGATATTCTTGGTTG	24	JFBF01000086.1	-	882745	882840	cgctaatagttccagtcAGATATGTTTGATATTCTTGGTTGttacatttaaaggttcaCCCAGGAATCAAACATATTATTactgcgattattaata	...(((((((..((((..((((((((((((..((((((.((..((........)).)).))))))))))))))))))...))))..)))))))...	-29.9	96	31.25	0.996667
miR-193-5p	TGGGATTTTTTAGATCAGCAGT	22	JFBF01000072.1	-	185556	185671	ttatgctttcattatggtTGGGATTTTTTAGATCAGCAGTtaaatatttacggtttagactgagtttaaacaaacattcTACTGGCCTACTAAGTCCCAACatagttacagcaaat	...((((...(((((.((((((((((..(((..(((.((.............((((((((...)))))))).......)).)))..)))..)))))))))))))))...))))...	-32.1	116	32.7586	0.844737
miR-193-3p	TACTGGCCTACTAAGTCCCAAC	22	JFBF01000072.1	-	185556	185671	ttatgctttcattatggtTGGGATTTTTTAGATCAGCAGTtaaatatttacggtttagactgagtttaaacaaacattcTACTGGCCTACTAAGTCCCAACatagttacagcaaat	...((((...(((((.((((((((((..(((..(((.((.............((((((((...)))))))).......)).)))..)))..)))))))))))))))...))))...	-32.1	116	32.7586	0.844737
miR-210-5p	AGCTGCTGGCCACTGCACAAGAT	23	JFBF01000084.1	-	612915	612995	ggtacttattgcAGCTGCTGGCCACTGCACAAGATtagattatgactCTTGTGCGTGTGACAGCGGCTattgtgagagacc	(((.(((((...((((((((..(((((((((((((((.....))).))))))))).))).))))))))...)))))..)))	-36.5	81	49.3827	0.9125
miR-210-3p	CTTGTGCGTGTGACAGCGGCTATG	24	JFBF01000084.1	-	612849	612986	tcacgcagcggttttgtttgatgtgaactggtacttattgcagctgctggccactgcacaagattagattatgactCTTGTGCGTGTGACAGCGGCTATTgtgagagaccgaataacaaccacatcgaccgtgcgaca	...((((.(((((.(((....(((....((((.(((((...((((((((..(((((((((((((((.....))).))))))))).))).))))))))...)))))..))))....)))...)))..)))))))))...	-53.2	138	48.5507	0.79403
miR-210a	CTTGTGCGTGTGACAGCGGCT	21	JFBF01000084.1	-	612915	612995	ggtacttattgcAGCTGCTGGCCACTGCACAAGATtagattatgactCTTGTGCGTGTGACAGCGGCTattgtgagagacc	(((.(((((...((((((((..(((((((((((((((.....))).))))))))).))).))))))))...)))))..)))	-36.5	81	49.3827	0.9125
miR-219-5p	TGATTGTCCAAACGCAATTCT	21	JFBF01000126.1	-	423692	423769	tagctcTGATTGTCCAAACGCAATTCTtgatcgatttaaaatatttcaagggttgtgactggacatcgtggctcgaaa	.(((..(((.((((((..(((((..(((((...............)))))..)))))..)))))))))..))).....	-28.4	78	39.7436	0.916129
miR-219-3p	CTCGAAACAAGAATACGAC	19	JFBF01000148.1	-	291573	291664	tgtatggatcggtggttctatccttgcttctttgtctaccttccaacagatgtggatCTCGAAACAAGAATACGACgaatccggcccatcaa	((.((((..(((..((..(((.((((.(((...((((((..((.....)).))))))...))).)))).)))..))....)))..)))))).	-24.7	92	45.6522	0.588095
miR-240-5p	TTTGGCTTTGAATTTTAT	18	JFBF01000215.1	-	494171	494283	aagagcgagcgcgtgggttgtcgacaatgcggtTTTGGCTTTGAAATTTATgagtctcgcacatacattcttaaaactgagctcgaaattgctgacaacaacattttgctaca	...((((((...((..((((((..((((.((..((..(.((((((((.((((.(.....).)))).))).))))).)..))..))..))))..)))))).))..))))))...	-26.3	113	42.4779	0.547917
miR-252-5p	CTAAGTACTAGTGCCGCAGGAG	22	JFBF01000214.1	+	97404	97509	tttcgctaatatcgcttttCTAAGTACTAGTGCCGCAGGAGatagttcaaacgacacgtagtagacCCCTGCTGCCCCAGTGCTTATCaaagcgtgcctagtgtca	...(((((....((((((..((((((((...((.(((((.((....))..(((...)))........))))).))...))))))))..))))))....)))))...	-32.1	106	48.1132	0.629412
miR-263a-5p	AATGGCACTGGAAGAATTCAC	21	JFBF01000022.1	-	329536	329624	atcccggcacagttAATGGCACTGGAAGAATTCACgggattttttatatataattccCGTGATCTCTTAGTGGCATCTAtggtgtcggg	..((((((((..(..(((.(((((..(((..((((((((...............)))))))))))..))))).)))..)..))))))))	-40.3	89	43.8202	1.03333
miR-263a-3p	CGTGATCTCTTAGTGGCATCTA	22	JFBF01000022.1	-	329536	329624	atcccggcacagttAATGGCACTGGAAGAATTCACgggattttttatatataattccCGTGATCTCTTAGTGGCATCTAtggtgtcggg	..((((((((..(..(((.(((((..(((..((((((((...............)))))))))))..))))).)))..)..))))))))	-40.3	89	43.8202	1.03333
miR-263b	CTTGGCACTGGGAGAATTCACA	22	JFBF01000044.1	-	704216	704279	tCTTGGCACTGGGAGAATTCACAgttgacttttacaatactctgtggttctttgggtgccaaaa	..((((((((..((((((.(((((.................)))))))))))..))))))))..	-25	64	42.1875	0.925926
miR-274-5p	TTTTTGACCGACACTAACGGGGA	23	3L	+	11650018	11650117	tcctgtgttgcagtttcgtTTTGTGACCGACACTAACGGGTAattgtttggccgccaggattaCTCGTTTTTGCGATCACAAATTAtgaaattgcagcaa	.....(((((((((((((((((((((.((.((..(((((((((((..((((...)))))))))))))))..)))).)))))))..)))))))))))))).	-42.7	100	43	0.993023
miR-275-5p	CGCGCTAATCAGTGACCGGGGCT	23	JFBF01003687.1	-	2731	2815	caagtactttgCGCGCTAATCAGTGACCGGGGCTgggttgttatctaaggcagTCAGGTACCTGAAGTAGCGCGCGaagtgcctg	((.(((((((((((((((.((((..(((..(((((..(((.....)))..))))).)))..))))..))))))))))))))).))	-42.2	85	55.2941	0.897872
miR-275-3p	TCAGGTACCTGAAGTAGCGCGCG	23	JFBF01003687.1	-	2731	2815	caagtactttgCGCGCTAATCAGTGACCGGGGCTgggttgttatctaaggcagTCAGGTACCTGAAGTAGCGCGCGaagtgcctg	((.(((((((((((((((.((((..(((..(((((..(((.....)))..))))).)))..))))..))))))))))))))).))	-42.2	85	55.2941	0.897872
miR-276a-5p	AGCGAGGTATAGAGTTCCTACG	22	JFBF01000015.1	+	288546	288624	cctggtttttgccatcAGCGAGGTATAGAGTTCCTACGttgtatttagaattgTAGGAACTTCATACCGTGCTCTtgga	...........(((..(((..(((((..((((((((((.............))))))))))..)))))..)))..))).	-29.7	79	43.038	0.873529
miR-276a-3p	TAGGAACTTCATACCGTGCTCT	22	JFBF01000015.1	+	288546	288624	cctggtttttgccatcAGCGAGGTATAGAGTTCCTACGttgtatttagaattgTAGGAACTTCATACCGTGCTCTtgga	...........(((..(((..(((((..((((((((((.............))))))))))..)))))..)))..))).	-29.7	79	43.038	0.873529
miR-276b-3p	TAGGAACTTAATACCGTGCTCT	22	JFBF01000015.1	+	91725	91798	aagccatcAGCGAGGTATAGAGTTCCTACGTgactttaaagaattgTAGGAACTTAATACCGTGCTCTtggagg	...(((..(((..(((((..((((((((((...((....))...))))))))))..)))))..)))..)))...	-29.2	74	43.2432	0.9125
miR-277-5p	CGTGTCAGGGGTGCATTTGCA	21	3R	+	5925744	5925843	ttgaaggttttgggctgcgtgtcaggagtgcatttgcactgaaacattctgaagcttgTAAATGCACTATCTGGTACGACAttccagaacgtacaatc	......(((((((..(((((..((((((((((((((((((............))..)))))))))))).))))..))).))..)))))))........	-37.6	98	43.8776	0.874419
miR-278-3p	TCGGTGGGACTTTCGTCCGTT	21	JFBF01000380.1	-	13295	13384	gatggttcagtgcgaccggatgagggtcctcaacgaccgttttcattaatatgcgggTCGGTGGGACTTTCGTCCGTTtgtaagaccata	.((((((...(((((.(((((((..((((.((.(((((((............)).))))).))))))..))))))).))))).)))))).	-40.9	90	51.1111	0.88913
miR-281-5p	AAGAGAGCTATCCATCGACAGTC	23	JFBF01000183.1	+	324182	324252	aaaatgAAGAGAGCTATCCATCGACAGTCaagtattataatataCTGTCATGGAATTGCTCTTTTtgtata	...(..((((((((..(((((.((((((...((((....)))))))))))))))...))))))))..)...	-26	71	30.9859	1.18182
miR-281-3p	CTGTCATGGAATTGCTCTTTT	21	JFBF01000183.1	+	324182	324252	aaaatgAAGAGAGCTATCCATCGACAGTCaagtattataatataCTGTCATGGAATTGCTCTTTTtgtata	...(..((((((((..(((((.((((((...((((....)))))))))))))))...))))))))..)...	-26	71	30.9859	1.18182
miR-282-5p	TAGCCTCTACTAGGCTTTGTC	21	JFBF01000001.1	-	5403998	5404093	aattcttggactgaatcTAGCCTCTACTAGGCTTTGTCtgtgtgagtttaaagaatatcagACATAGCCTAAAAGAGGTTAGGtgaaacaggaaca	..((((((......(((((((((((..((((((.(((((((((...........))).)))))).))))))..)))))))))))....))))))..	-40.1	96	38.5417	1.08378
miR-282-3p	ACATAGCCTAAAAGAGGTTAGG	22	JFBF01000001.1	-	5403998	5404093	aattcttggactgaatcTAGCCTCTACTAGGCTTTGTCtgtgtgagtttaaagaatatcagACATAGCCTAAAAGAGGTTAGGtgaaacaggaaca	..((((((......(((((((((((..((((((.(((((((((...........))).)))))).))))))..)))))))))))....))))))..	-40.1	96	38.5417	1.08378
miR-283-5p	AAATATCAGCTGGTAATTCTG	21	JFBF01000073.1	+	1264457	1264575	ccacgctgattgattcttaaaggtAAATATCAGCTGGTAATTCTGggattttatcaattttcaaacactCGGAATTTCAGTTGGTATACActtttacgaattctatgtagtcatcgcaa	...((.((((((((((.(((((((..(((((((((((.(((((((((....................))))))))))))))))))))..))))))).)))))......))))).))...	-33.3	119	34.4538	0.812195
miR-283-3p	CGGAATTTCAGTTGGTATACA	21	JFBF01000073.1	+	1264457	1264575	ccacgctgattgattcttaaaggtAAATATCAGCTGGTAATTCTGggattttatcaattttcaaacactCGGAATTTCAGTTGGTATACActtttacgaattctatgtagtcatcgcaa	...((.((((((((((.(((((((..(((((((((((.(((((((((....................))))))))))))))))))))..))))))).)))))......))))).))...	-33.3	119	34.4538	0.812195
miR-284-5p	CCTGGAATTAAGTTGACTGGGT	22	JFBF01000001.1	-	1043706	1043810	tttgcgttgcaattCCTGGAATTAAGTTGACTGGGTagccatcaaagcacggcttgcaaatcgctttataaGTCAGCAACTTGATTCCAGCAAatgcgatgccaa	...((((((((.((.((((((((((((((.((((..((((..........)))).((.....))........)))))))))))))))))).)).))))))))...	-41	105	43.8095	0.891304
miR-284-3p	GTCAGCAACTTGATTCCAGCAA	22	JFBF01000001.1	-	1043706	1043810	tttgcgttgcaattCCTGGAATTAAGTTGACTGGGTagccatcaaagcacggcttgcaaatcgctttataaGTCAGCAACTTGATTCCAGCAAatgcgatgccaa	...((((((((.((.((((((((((((((.((((..((((..........)))).((.....))........)))))))))))))))))).)).))))))))...	-41	105	43.8095	0.891304
miR-285-3p	TAGCACCATTCGAAATCAGTG	21	JFBF01000044.1	+	1522758	1522873	attcaagttgaaagaactgggatcggttggtgcatagatatcgggggctattatttaatatacgctaaaatttaaatttcTAGCACCATTCGAAATCAGTGcttttaattgaaacg	.(((.(((((((((.(((((..(((..((((((.((((.......((((((........))).)))............))))))))))..)))..))))).))))))))))))...	-34.3	116	34.4828	0.8575
miR-305-5p	ATTGTACTTCATCAGGTGCTC	21	JFBF01003687.1	-	2581	2652	catgtctATTGTACTTCATCAGGTGCTCtggtgttcgggttaccCGGCACATGTTGAAGTACATTCaatatg	(((((....(((((((((.((.(((((..((((.......)))).))))).)).)))))))))....)))))	-26.4	72	44.4444	0.825
miR-305-3p	CGGCACATGTTGAAGTACATTC	22	JFBF01003687.1	-	2581	2652	catgtctATTGTACTTCATCAGGTGCTCtggtgttcgggttaccCGGCACATGTTGAAGTACATTCaatatg	(((((....(((((((((.((.(((((..((((.......)))).))))).)).)))))))))....)))))	-26.4	72	44.4444	0.825
miR-306-5p	CCAGGTACTTAGTGACTCTC	20	JFBF01000027.1	-	1321840	1321903	CCAGGTACTTAGTGACTCTCaagtaggcattgccatttaacgctgagggttactttgtgcctaa	..((((((..(((((((((((.((.(((...))).....))..)))))))))))..))))))..	-27.2	64	45.3125	0.937931
miR-307a-3p	TCACAACCTCCTTGAGTGAGC	21	JFBF01000245.1	-	68426	68508	tgtctTGCTTTGACTCACTCAACCtgggtgtgatgtttttgattcggtatccaTCACAACCTCCTTGAGTGAGCgatagcagg	...(((((((((.(((((((((...((.(((((((.....(((.....)))))))))).))...)))))))))))).))))))	-33	83	46.988	0.846154
miR-307-3p	CCACAACCTCCTTGAGTGAGC	21	JFBF01000245.1	-	68359	68486	gccggctgacgacgctgatattttgtcttgctttgactcactcaacctgggtgtgatgtttttgattcggtatccaTCACAACCTCCTTGAGTGAGCgatagcagggtagaatttcctcttagccaca	...((((((.((....((.(((((..(((((((((.(((((((((...((.(((((((.....(((.....)))))))))).))...)))))))))))).))))))..))))).)).))))))))...	-49.4	128	47.6562	0.809836
miR-308-5p	CGCAGTATATTTTTGTGTTATG	22	JFBF01000075.1	+	955974	956061	taatgattatgcggcaCGCAGTATATTTTTGTGTTATGtgtacttaacaatcaTATCACAGGATTATACTGTgagcagcgtatcactt	...(((.(((((.((.(((((((((.(..((((.(((((((.....)))..)))).))))..).))))))))).)).))))))))...	-32.1	88	35.2273	1.03548
miR-308-3p	TATCACAGGATTATACTGT	19	JFBF01000075.1	+	955974	956061	taatgattatgcggcaCGCAGTATATTTTTGTGTTATGtgtacttaacaatcaTATCACAGGATTATACTGTgagcagcgtatcactt	...(((.(((((.((.(((((((((.(..((((.(((((((.....)))..)))).))))..).))))))))).)).))))))))...	-32.1	88	35.2273	1.03548
miR-309-3p	TCACTGGGTAAAGTTTGTCCT	21	JFBF01000054.1	-	205208	205296	caatattatacggcaaactatattcagctgtggtgtcaactcctgtacaattttctgcaTCACTGGGTAAAGTTTGTCCTataatgcca	...(((((((.((((((((.((..((...(((((((....................)))))))))..)).)))))))).)))))))...	-23.6	89	38.2022	0.694118
miR-310-3p	TATTGCACACTTCCCGGCCTT	21	2R	-	16471257	16471345	aacataaacatttgcAGGGCGGGTCGTGTGTCAGTGTAtttatatcttagctaTATTGCACACTTCCCGGCCTTTaaatgtccaatgtt	(((((..((((((..(((.((((..(((((.(((((((..((.....))..))))))))))))..)))).)))..))))))...)))))	-34	89	40.4494	0.944444
miR-311-3p	TATTGCACAATCACCGGCCTGA	22	JFBF01001268.1	-	22680	22752	cttttttcggtcgtgggttgtcgtaatgtgtggttttgcgtatcgTATTGCACAATCCCCGGCCTGAaaacaa	...((((((((((.(((((((.((((((..((((.......))))))))))))))))).))))).)))))...	-24.7	73	46.5753	0.726471
miR-312-3p	TATTGCACTTGAGACGGCCTGA	22	2R	-	16471561	16471626	gattTGGTTCGTCACAAGGGCAATTCTgcattttttaactagTATTGCACTTGAGACGGCCTGAtt	...(..(..((((.((((.(((((.(((...........))).))))).)))).))))..)..)..	-19.7	66	40.9091	0.72963
miR-314-3p	TATTCGAGCCAATAAGTTC	19	3L	+	11766112	11766201	tcGTAACTTGTGTGGCTTCGAACTTACCtagttgaggaaaactcccatgtcggattttgttacctctggTATTCGAGCCAATAAGTTCGG	.((.(((((((.(((((.((((..((((.....((((.(((.(((......))).)))....)))).)))))))))))))))))))))).	-27.2	90	44.4444	0.68
miR-315-5p	TTTTGATTGTTGCTCAGAAAGCC	23	JFBF01000100.1	+	130721	130853	taatgtgtttaaacctttgggtgtttgtataaTTTTGATTGTTGCTCAGAAAGCCctttatttgagcaggCTTTCGAGCAATAATTAAAACCaaacaaaacacccatatcttcaataagcaatacacgcaaaa	...(((((.((...((((((((((((((....(((((((((((((((.((((((((((.....)))..))))))))))))))))))))))....))))).))))))..........)))...)).)))))...	-44	133	33.0827	1
miR-316-5p	TGTCTTTTTCCGCTTACTGTCG	22	JFBF01000065.1	-	1187327	1187417	tgcaattctggtagattTGTCTTTTTCCGCTTACTGTCGctttgtttgggacgacaggaaaggggaagagacgtattcacttagaattcga	((.(((((((((.((..(((((((((((.(((.((((((((.......)).))))))..))))))))))))))...))))).)))))))).	-32.9	91	42.8571	0.84359
miR-317-5p	CGGGATACACCCTGTGCTCGCT	22	JFBF01000004.1	+	3667822	3667925	tcttatgcatctactgcCGGGATACACCCTGTGCTCGCTtcgtaaatgttcgtaaccgagtcagTGAACACAGCTGGTGGTATCTCagtggtggttgcatgtgt	...((((((.((((..(.(((((((((((((((.((((((((...((....))...)))...))))).)))))..))).))))))).)..)))).))))))...	-40.6	104	50	0.780769
miR-317-3p	TGAACACAGCTGGTGGTATCTC	22	JFBF01000004.1	+	3667822	3667925	tcttatgcatctactgcCGGGATACACCCTGTGCTCGCTtcgtaaatgttcgtaaccgagtcagTGAACACAGCTGGTGGTATCTCagtggtggttgcatgtgt	...((((((.((((..(.(((((((((((((((.((((((((...((....))...)))...))))).)))))..))).))))))).)..)))).))))))...	-40.6	104	50	0.780769
miR-318-3p	TCACTGGGCTTTGTTTATCTCA	22	JFBF01000147.1	-	463595	463696	tcagttttgatatatgagaTATACCAAGTTCAGTTTTGttcaaatgattgttctgttgcctttcaTCACTGGGCTTTGTTTATCTCAtagtattaaaatgtg	...((((((((((((((((((.((.(((..((((..((..(((..((....))..))).....))..))))..))).)).)))))))).))))))))))...	-30.1	102	31.3725	0.940625
miR-375-3p	TTTGTTCGTTTGGCTTAAGTT	21	JFBF01000122.1	-	685315	685447	tctggatcatgtctgcgcctaagttgcgaattacttgagccaagtgaatagaaactgtcacaattgtttaaacaaaagTTTGTTCGTTTGGCTTAAGTTattttcaaacttaagtggcaacgacttggccaac	..(((.(((.((((((((.((((((..((((.(((((((((((..(((((((...(((.((....))....)))....)))))))..))))))))))).))))...)))))).))).))..))).))))))..	-41.7	133	38.3459	0.817647
miR-927-5p	TTTAGAATTCCTACGCTTTACC	22	JFBF01000941.1	-	10456	10555	agaatccttgcaactcatTTTAGAATTCCTACGCTTTACCgtagaaattgttaatcggCAAAGCGTTTGGATTCTGAAACgagcggcagtcaagggtaaa	...((((((((..(((.(((((((((((..(((((((.(((...((....))...))).)))))))..))))))))))).)))..)))....)))))...	-37.2	100	41	0.907317
miR-927-3p	CAAAGCGTTTGGATTCTGAAAC	22	JFBF01000941.1	-	10456	10555	agaatccttgcaactcatTTTAGAATTCCTACGCTTTACCgtagaaattgttaatcggCAAAGCGTTTGGATTCTGAAACgagcggcagtcaagggtaaa	...((((((((..(((.(((((((((((..(((((((.(((...((....))...))).)))))))..))))))))))).)))..)))....)))))...	-37.2	100	41	0.907317
miR-929-5p	AAATTGACTCTAGTAGGGAGT	21	JFBF01000017.1	-	1951097	1951184	taccttttgtagttcAAATTGACTCTAGTAGGGAGTccttttaacgagcgaCTCCCTAACGGAGTCAGATTGatctctgcaaaggtcg	.(((.(((((((.((((..(((((((..((((((((((((.....))).)))))))))..)))))))..))))...))))))))))..	-41.3	88	44.3182	1.05897
miR-929-3p	CTCCCTAACGGAGTCAGATTG	21	JFBF01000017.1	-	1951097	1951184	taccttttgtagttcAAATTGACTCTAGTAGGGAGTccttttaacgagcgaCTCCCTAACGGAGTCAGATTGatctctgcaaaggtcg	.(((.(((((((.((((..(((((((..((((((((((((.....))).)))))))))..)))))))..))))...))))))))))..	-41.3	88	44.3182	1.05897
miR-932-5p	TCAATTCCGTAGTGCATTGCAGT	23	JFBF01000243.1	-	294711	294801	aaacgctatggagtcaTCAATTCCGTAGTGCATTGCAGTttgttgttgcaattacTGCAAGCATTGTGGAAGTGATaataccctagcggca	...(((((.((..(.((((.((((..(((((.(((((((((((....))))..))))))))))))..)))).)))).)..)).)))))...	-37.3	91	42.8571	0.95641
miR-932-3p	TGCAAGCATTGTGGAAGTGAT	21	JFBF01000243.1	-	294711	294801	aaacgctatggagtcaTCAATTCCGTAGTGCATTGCAGTttgttgttgcaattacTGCAAGCATTGTGGAAGTGATaataccctagcggca	...(((((.((..(.((((.((((..(((((.(((((((((((....))))..))))))))))))..)))).)))).)..)).)))))...	-37.3	91	42.8571	0.95641
miR-956-5p	GTGTTTGGAATGGTCTCGCTGGC	23	JFBF01000088.1	-	1237612	1237711	atcGTGTTTGGAATGGTCTCGCTGGCtaacagtacgtcgtttagattgaataatactctgaaagatttgcacaaagcacaagggagcaagcaagcacggg	.(((((((((...((.((((..(((((....(((..((.((((((...........)))))).))..)))....))).)).)))).))..))))))))).	-28.6	100	45	0.635556
miR-956-3p	TTTCGAGACCACTCTAATCCATT	23	3L	-	11766831	11766978	gatcgttatcGTGTTTGGAATGGTCTCGTTAGCTaacggatgagcaagtgctcggctcactggcccaaatgcagtttgcccggagacgccggttaacccagcactgaaatgtgtagTTTCGAGACCACTCTAATCCATTgcagcattt	....(((...(((.(((((.((((((((..((((((((........((((((.((...((((((......((.....))..(....)))))))...)).))))))....))).))))).)))))))).)))))..)))...)))....	-45.8	148	50	0.618919
miR-958-3p	TGAGATTCTTCTATTCTACTTT	22	3L	-	22662389	22662480	ggcgtgtctatggcaAGTAGAATAGCAGGCTTATCACAtgtttaattcaatctgctgTGAGATTCTTCTATTCTACTTTcgacaacacccgt	((.((((...(((.(((((((((((.(((....(((((.((............)))))))...))).))))))))))))))...))))))..	-27.6	92	41.3043	0.726316
miR-959-5p	CTTAGTACTCGGGTTGATAAA	21	2L	+	5640940	5641037	ttaactttgttctatattcTTAGTACTCGGGTTGATAAAGaccttttcttcagggagcctTTGTCATCGGGGGTATTATGAAatatagtttaaagaaa	....(((((..((((((((.((((((((....((((((((.((((......))))...))))))))....)))))))).))).)))))..)))))...	-28.2	98	33.6735	0.854545
miR-960-5p	TGAGTATTCCAGATTGCATAG	21	2L	+	5641063	5641155	gggttttgtaccacattcTGAGTATTCCAGATTGCATAGCtttgtgctactattgcTATACGGTCTGGGACACTTTTAacatggtatcaaatc	.(((((..(((((..((..((((.(((((((..(.(((((..((......))..))))).)..))))))).))))..))..)))))..)))))	-30.1	93	39.7849	0.813514
miR-965-3p	CGTATAGCTTTTCCCCTTT	19	JFBF01000190.1	+	134032	134123	ctcagggcagacagttacttaaattacattattaaaaatatcacactaaacaacaactttggtatattaataCGTATAGCTTTTCCCCTTTg	...((((.(((.(((((.......(((..((((((..((((((................)))))).)))))).))))))))))).))))...	-19.3	92	30.4348	0.689286
miR-970-3p	TCATAAGACACACGCGGCTAT	21	JFBF01000172.1	-	303592	303719	tgggttgcacttgaaaataattatataatgaaatgttgtagctggcgtttgttttatttggtagcagtgattgaaactaTCATAAGACACACGCGGCTATtacatttttttgttatcaacgcaattgt	...(((((..((((.(((((.........(((((((..(((((.((((.((((((((.((((..(((...)))..))))..)))))))).)))))))))..))))))).))))).)))).)))))...	-33.8	128	32.8125	0.804762
miR-971-3p	TTGGTGTTACTTCTTACAGTGA	22	JFBF01000003.1	+	1400503	1400597	aaattccattgccattcgctgtaagttgctaacaacagagctgtcgatttgcaaacgcTTGGTGTTACTTCTTACAGTGActgttgatggagcaa	...(((((((..((.((((((((((....(((((...(((((((......)))...))))..)))))...)))))))))).))..)))))))...	-32.5	95	42.1053	0.8125
miR-976-3p	TTGGATTAGTTATCATCAATG	21	X	+	19452928	19453024	catcgccatgcagtgccgcggcATTGGTGAGGCCATCTCCAATGgattagttctcaacaTTGGATTAGTTATCATCAATGCcggtgcactgcaccta	........((((((((..((((((((((((.......(((((((.............))))))).......))))))))))))..))))))))....	-42.8	97	50.5155	0.873469
miR-980-3p	TAGCTGCCTTGTGAAGGGCTT	21	JFBF01000152.1	-	492297	492390	caagtaaattacaagccggtccgtcatatggcaatctaactgagttcgcttgtTAGCTGCCTTGTGAAGGGCTTccttgtagttgaaatacaac	...((((((((((((..(((((.(((((.((((..(((((.(((....)))))))).)))).))))).)))))..)))))))))....)))...	-34.2	94	43.617	0.834146
miR-981-5p	CGGGTTTCGTAAGCAGCGGGCT	22	JFBF01000278.1	+	154300	154392	aaatccatgctgaactCGGGTTTCGTAAGCAGCGGGCTgttaaactgttaaaacgagTTCGTTGTCGACGAAACCTGCAtatcgtgtggacaa	...((((..(.((...((((((((((..((((((..(((((..........))).))..))))))..))))))))))....)))..))))...	-37.6	93	46.2366	0.874419
miR-981-3p	TTCGTTGTCGACGAAACCTGCA	22	JFBF01000278.1	+	154300	154392	aaatccatgctgaactCGGGTTTCGTAAGCAGCGGGCTgttaaactgttaaaacgagTTCGTTGTCGACGAAACCTGCAtatcgtgtggacaa	...((((..(.((...((((((((((..((((((..(((((..........))).))..))))))..))))))))))....)))..))))...	-37.6	93	46.2366	0.874419
miR-983-5p	ATAATACGTTTCGAACTAATG	21	X	-	4262516	4262614	tatattgcaataattaaATAATACGTTTCGAACTAATGAttttcagttcattcATTAGGTAGTTACGCATTATCTagttgttgtaaacatt	....((((((((((((.(((((.(((......(((((((............)))))))......))).))))).)))))))))))).....	-23.2	91	25.2747	1.0087
miR-984-5p	TGAGGTAAATACGGTTGGAAT	21	X	-	4262679	4262768	agaaacaaatttcatTGAGGTAAATACGGTTGGAATTTtgtcttttaactataaATCCAACCGAATTTGGCTCGgcgaaatttttcagtt	.(((..(((((((..((((..((((.((((((((.((..((......))...)).)))))))).))))..))))..))))))))))....	-25.1	90	32.2222	0.865517
miR-987-5p	TAAAGTAAATAGTCTGGATTGAT	23	JFBF01000144.1	+	237339	237434	atatgttaaactgtgctTAAAGTAAATAGTCTGGATTGATgagagttaataaggactcATCAACAGGCATTTACTTCAatcgcagttcaaacaaaa	...((((.(((((((.((.((((((((.(((((..((((((((............))))))))))))))))))))).)).)))))))..))))...	-31.3	96	32.2917	1.00968
miR-987-3p	ATCAACGGGCATTTACTTCA	20	JFBF01000144.1	+	237339	237434	atatgttaaactgtgctTAAAGTAAATAGTCTGGATTGATgagagttaataaggactcATCAACAGGCATTTACTTCAatcgcagttcaaacaaaa	...((((.(((((((.((.((((((((.(((((..((((((((............))))))))))))))))))))).)).)))))))..))))...	-31.3	96	32.2917	1.00968
miR-988-5p	GTGTGATTTGTAGCAAAGTGAT	22	JFBF01000016.1	-	2497572	2497642	tttgtgtGTGTGATTTGTAGCAAAGTGATttgcatttgaaatCCCCTTGTTGCAAACCTCACGCatacgcg	...((((((((((((((((((((...(((((.......)))))...))))))))))..))))))))))...	-26.1	71	42.2535	0.87
miR-988-3p	CCCCTTGTTGCAAACCTCACGC	22	JFBF01000016.1	-	2497572	2497642	tttgtgtGTGTGATTTGTAGCAAAGTGATttgcatttgaaatCCCCTTGTTGCAAACCTCACGCatacgcg	...((((((((((((((((((((...(((((.......)))))...))))))))))..))))))))))...	-26.1	71	42.2535	0.87
miR-989-3p	TGTGATGTGACGTAGTGGAAC	21	2R	-	10032856	10033029	aaagattttgggaatcGGCCACTACCTTGCAGTCACGTGatgaaaagacacaggtgacactgatccggatttggtagttgacaaatcctccatgccgagattagtttcattttgcgtcttttgaattcgaatagttcaTGTGATGTGACGTAGTGGAACatacctgaaattaca	...(((((..((.((...(((((((.(..((.((((((((..(((((((.((..(((.((((((((((...(((..(((....)))...)))..))).))))))).)))..).).)))))))(....).......))))))))))..).)))))))...)).))..)))))...	-60.4	174	41.3793	0.838889
miR-993-5p	TACCCTGTAGTTCCGGGCTTT	21	JFBF01000177.1	+	21672	21778	ctcccgtgaccTACCCTGTAGTTCCGGGCTTTtgttgaaatagcaattcaaactaaatgcatttatagccaatcaGAAGCTCGTCTCTACAGGTATCTcacagggta	..(((((((..((.(((((((...(((((((((((((((((.(((.((......)).))))))).....))).))))))))))...)))))))))..)))).)))..	-35.7	107	43.9252	0.759574
miR-993-3p	GAAGCTCGTCTCTACAGGTATCT	23	JFBF01000177.1	+	21672	21778	ctcccgtgaccTACCCTGTAGTTCCGGGCTTTtgttgaaatagcaattcaaactaaatgcatttatagccaatcaGAAGCTCGTCTCTACAGGTATCTcacagggta	..(((((((..((.(((((((...(((((((((((((((((.(((.((......)).))))))).....))).))))))))))...)))))))))..)))).)))..	-35.7	107	43.9252	0.759574
miR-994-5p	TAAGGAAATAGTAGCCGTGATT	22	JFBF01000147.1	-	463817	463918	ttatatcgagttatcTAAGGAAATAGTAGCCGTGATTttattcaactcgaagtgtttgcaTATCACAGTTGCTGTTTCTTTTagatagctcttttgtaagca	(((((..(((((((((((((((((((((((.(((((........((.....))........))))).)))))))))))))).)))))))))...)))))...	-36.6	102	33.3333	1.07647
miR-994-3p	TATCACAGTTGCTGTTTCTTTT	22	JFBF01000147.1	-	463817	463918	ttatatcgagttatcTAAGGAAATAGTAGCCGTGATTttattcaactcgaagtgtttgcaTATCACAGTTGCTGTTTCTTTTagatagctcttttgtaagca	(((((..(((((((((((((((((((((((.(((((........((.....))........))))).)))))))))))))).)))))))))...)))))...	-36.6	102	33.3333	1.07647
miR-995-3p	TAGCACCACATGATTCGGCTT	21	JFBF01000041.1	+	1461866	1461959	gaagcagccatacaaggcccgtatcatgtggatgctgcgcttctatcaactattacacgTAGCACCACATGATTCGGCTTtgtcgggttgtgta	...((((((..((((((((...(((((((((.(((((((..................))))))))))))))))..))))))))..))))))...	-44.1	94	48.9362	0.958696
miR-996-5p	GCGAACATGGATCTAGTGCACG	22	JFBF01000218.1	-	41362	41454	ctctattttgtcgGCGAACATGGATCTAGTGCACGgtttattcataatcaagttcgTGACTAGATTTCATGCTCGTctattaagttgggtcaa	(((.((((....(((((.((((((((((((.(((((.................))))))))))))).)))).)))))....)))).)))....	-27.7	93	39.7849	0.748649
miR-996-3p	TGACTAGATTTCATGCTCGT	20	JFBF01000218.1	-	41362	41454	ctctattttgtcgGCGAACATGGATCTAGTGCACGgtttattcataatcaagttcgTGACTAGATTTCATGCTCGTctattaagttgggtcaa	(((.((((....(((((.((((((((((((.(((((.................))))))))))))).)))).)))))....)))).)))....	-27.7	93	39.7849	0.748649
miR-998-5p	ACTGAATTCTCGTGGTTCTGC	21	JFBF01000005.1	+	2326062	2326177	aaaattcattttggaACTGAATTCTCGTGGTTCTGCattgcataccatgacgaggtaaacgtattgtaattgaaattttgTAGCACCATGAGATTCAGCTCtagcgtgaatttcaa	.(((((((..(((((.(((((.(((((((((.((((((((((((((.......)))).......))))).........))))).)))))))))))))).)))))..)))))))...	-38.7	116	36.2069	0.921429
miR-998-3p	TAGCACCATGAGATTCAGCTC	21	JFBF01000005.1	+	2326062	2326177	aaaattcattttggaACTGAATTCTCGTGGTTCTGCattgcataccatgacgaggtaaacgtattgtaattgaaattttgTAGCACCATGAGATTCAGCTCtagcgtgaatttcaa	.(((((((..(((((.(((((.(((((((((.((((((((((((((.......)))).......))))).........))))).)))))))))))))).)))))..)))))))...	-38.7	116	36.2069	0.921429
miR-999-3p	TGTTAACTGTAAGACTGTGTCT	22	JFBF01000069.1	-	768665	768760	aaattgtgctcaattactgggacatagtcatacagcaaatgttgtgttttgagccaaTGTTAACTGTAAGACTGTGTCTtagtgttgcgccagcat	...(((.((.(((.((((..(((((((((.(((((..((..(((.((.....)))))..))..))))).)))))))))..))))))).)))))...	-37.3	96	39.5833	0.981579
miR-1000-5p	ATATTGTCCTGTCACAGCAGT	21	JFBF01000020.1	+	1908097	1908179	tgccagtgATATTGTCCTGTCACAGCAGTactgttcttctcgatatgatagcctaCTGCTGGGCCGGGGCATTAACAttgtct	...(((((.((.(((((((((.(((((((((((((...........)))))..))))))))))).)))))).)).)))))...	-30	83	48.1928	0.75
miR-2779-5p	ATCCGGCTCGAAGGACCA	18	JFBF01001296.1	+	10177	10245	ttaataggcgctcaATCCGGCTCGAAGGACCAaaatgtcggggttgtcgacgctgtgtttgcctgtgtt	...(((((((..((...((((((((..((((..........)))).)))).))))))..)))))))...	-22.6	69	52.1739	0.627778
miR-2779-3p	ATCCGGCTCGGAGGACCA	18	JFBF01000648.1	-	37574	37668	atccgaaatcctgatggcgatggttaattgagagggttttatttcaggaagcactcgATCCGGCTCGTAGGACCAaaatgtcggggttgtcgaag	...((((((((((((.....(((((...((((.(((((..................)))))..))))...)))))....))))))))).)))...	-26.8	95	48.4211	0.582609
miR-3352-5p	ATTTGTGCTGTGTGTAAT	18	JFBF01000092.1	-	32776	32856	gaagcgATTTGTGCTGTGTGTAATtataaattttagcgtgcaagcgtttaaagtgttgctacacataaattcaaaagcaaa	...((..((((...((((((((.......((((((((((....))).))))))).....))))))))....)))).))...	-17.3	81	33.3333	0.640741
miR-3477-5p	TAATCTCAATTTGTAACTGTGA	22	JFBF01000073.1	+	1266526	1266649	cgtgcctagtgtccaatgcaaaattggtTAATCTCAATTTGTAACTGTGAgcgaattcgatatgctgaactcacgttgcatatggagattgcccgaggttgcatccgtttctacattttgtttt	...((..(((((...((((((..((((..((((((....((((((.(((((....((((......)))))))))))))))....))))))..))))..))))))........)))))..))...	-35.5	124	41.129	0.696078
miR-7933-5p	CCTCAATTGTGGCAAATG	18	JFBF01000188.1	+	338515	338620	acagcttgtcaaaatatctcattagtcccagtggttcagatcctcccagttgaaaaggttggtctcataCCTCAATTGTGGCAAATGtatactttgaataagcaaa	...((((((((((.(((..((((.(((.(((((((..(((((..((..........))..)))))...)))...)))).))).)))).))).)))).))))))...	-26	106	38.6792	0.634146
miR-9891-3p	TGGCGGCGGCGGCGGTGGC	19	JFBF01000149.1	+	563598	563683	tagcattgtcattggtgaagggccactacctcggctgcaacgcgccaatgtcagTGGCGGCGGCGGCGGTGGCagtgacagtgaaa	...((((((((((........(((((..((...(((((....(((((.......))))))))))))..)))))))))))))))...	-36	86	60.4651	0.692308

## Sheet: male known miRNAs
miR_name	miR_sequence	length	genome ID	strand	start	end	pre-miRNA_seq	Secondary Structure(SS)	Free energy(dG)	LEN	(G+C)%	MFEI
miR-1-3p	TGGAATGTAAAGAAGTATGGAG	22	JFBF01001330.1	-	2402	2472	ttagttCCATTCTTCCTTGCATTCGATAgtactgaaaatatcataTGGAATGTAAAGAAGTATGGAGcaag	...(((((((.((((.((((((((.(((....(((.....)))))).)))))))).)))).)))))))...	-25.8	71	33.8028	1.075
miR-1-5p	CCATTCTTCCTTGCATTCGATA	22	JFBF01001330.1	-	2402	2472	ttagttCCATTCTTCCTTGCATTCGATAgtactgaaaatatcataTGGAATGTAAAGAAGTATGGAGcaag	...(((((((.((((.((((((((.(((....(((.....)))))).)))))))).)))).)))))))...	-25.8	71	33.8028	1.075
miR-2a-5p	CCTCATCAAGTGGTTGTGATA	21	JFBF01000002.1	-	2204158	2204229	atctaagCCTCATCAAGTGGTTGTGATAtggattctcaacgcaTATCACAGCCAGCTTTGATGagctaggat	(((..((.((((((((((((((((((((((...........)))))))))))))..)))))))))))..)))	-32	72	43.0556	1.03226
miR-2a-3p	TATCACAGCCAGCTTTGATG	20	JFBF01000002.1	-	2204158	2204229	atctaagCCTCATCAAGTGGTTGTGATAtggattctcaacgcaTATCACAGCCAGCTTTGATGagctaggat	(((..((.((((((((((((((((((((((...........)))))))))))))..)))))))))))..)))	-32	72	43.0556	1.03226
miR-2b-5p	TTCTTCAAAGCGGTTGTGAAAT	22	JFBF01000022.1	-	1637422	1637520	cgagttgaagttgtgtcaTTCTTCAAAGCGGTTGTGAAATgtttcatttaaaatcaTATCACAGCCAGCTTTGAGGAGcgatacgattttgtcaacagc	...((((((((((((((..((((((((((((((((((.((((((......))).))).)))))))).))))))))))..)))))))))...)))))...	-43.1	99	39.3939	1.10513
miR-2b-3p	TATCACAGCCAGCTTTGAGGAG	22	JFBF01000022.1	-	1637422	1637520	cgagttgaagttgtgtcaTTCTTCAAAGCGGTTGTGAAATgtttcatttaaaatcaTATCACAGCCAGCTTTGAGGAGcgatacgattttgtcaacagc	...((((((((((((((..((((((((((((((((((.((((((......))).))).)))))))).))))))))))..)))))))))...)))))...	-43.1	99	39.3939	1.10513
miR-2c-5p	TCATCAAAAAGGGCTGTTG	19	JFBF01000020.1	+	1019339	1019446	gtgtgtgctggcactttcaatgTCATCAAAAAGGGCTGTTGtagatattctgtaactgagaagtaTCACAGCCAGCTTTGATGAGCAttgcaattaaaccgcataaga	...(((((.((....(((((((((((((((...((((((....((((((((.......)).))))))))))))...)))))))).))))).)).....)))))))...	-32.9	108	40.7407	0.747727
miR-4-3p	ATAAAGCTAGACAACCATTG	20	JFBF01000054.1	-	204752	204828	acggaattagctactttggcagccgagctttcagtgatcgtttgtctcATAAAGCTAGGCAACCATTGcagttcatt	...(((((.((.....(((..(((.((((((..((((.........)))))))))).)))..)))..)))))))...	-21	77	44.1558	0.617647
miR-iab-4-5p	ACGTATACTGAATGTATCCTGA	22	JFBF01000063.1	-	390040	390113	tcgtatACGTATACTGAATGTATCCTGAgtgtatactatccggTATACCTTCAGTATACGTAACAcgaggccac	((((.(((((((((((((.((((.(((..((.....))..))).)))).)))))))))))))..))))......	-27.3	74	41.8919	0.880645
miR-5-5p	AAAGGAACGTTCGTTGTGATAT	22	2R	-	15548663	15548731	gctaAAAGGAACGATCGTTGTGATATGagttgtttcctaacaTATCACAGTGATTTTCCTTTATAacgc	....(((((((.((((..(((((((((.............)))))))))..))))))))))).......	-21.9	69	36.2319	0.876
miR-6-3p	CATCACAGTGGCTGTTCTTT	20	JFBF01000054.1	-	203037	203103	cagggaacagttgctgcgttgtatttgctttattttatagataCATCACAGTGGCTGTTCTTTatat	...((((((((..(((...((((((((..........))))))))...)))..))))))))......	-24.2	67	35.8209	1.00833
miR-7-5p	TGGAAGACTAGTGATTTTGTT	21	JFBF01000368.1	-	139311	139401	taagatacattttgcaTGGAAGACTAGTGATTTTGTTgttttgtttcacgagtaaCAATAAATCCCTTGTCTTCTTacaaagtgtattgac	...(((((((((((...(((((((.((.(((((.(((((((((.....)))..))))))))))).)).)))))))..)))))))))))...	-29.6	91	31.8681	1.02069
miR-7-3p	CAATAAATCCCTTGTCTTCTT	21	JFBF01000368.1	-	139311	139401	taagatacattttgcaTGGAAGACTAGTGATTTTGTTgttttgtttcacgagtaaCAATAAATCCCTTGTCTTCTTacaaagtgtattgac	...(((((((((((...(((((((.((.(((((.(((((((((.....)))..))))))))))).)).)))))))..)))))))))))...	-29.6	91	31.8681	1.02069
let-7-5p	TGAGGTAGTAGGTTGTATAGT	21	JFBF01000010.1	+	2862308	2862383	tctggcaaatTGAGGTAGTAGGTTGTATAGTagtattaacggcatgCTATACAACGTGCTAGCTTTCTttgcttga	((..(((((..(((.(((((.(((((((((((((.......)).))))))))))).))))).)))..)))))..))	-32.6	76	39.4737	1.08667
let-7-3p	CTATACAACGTGCTAGCTTTCT	22	JFBF01000010.1	+	2862308	2862383	tctggcaaatTGAGGTAGTAGGTTGTATAGTagtattaacggcatgCTATACAACGTGCTAGCTTTCTttgcttga	((..(((((..(((.(((((.(((((((((((((.......)).))))))))))).))))).)))..)))))..))	-32.6	76	39.4737	1.08667
miR-8-5p	CATCTTACCGGGCAGCATTAGA	22	JFBF01000093.1	-	156302	156390	aaggacgtctgttcaCATCTTACCGGGCAGCATTAGAtttttcaaatacatttcTAATACTGTCAGGTAAAGATGTCgtccgagtcctt	((((((.((.....((((((((((.(((((.((((((...............)))))).))))).))).))))))).....))))))))	-30.4	89	40.4494	0.844444
miR-8-3p	TAATACTGTCAGGTAAAGATGTC	23	JFBF01000093.1	-	156302	156390	aaggacgtctgttcaCATCTTACCGGGCAGCATTAGAtttttcaaatacatttcTAATACTGTCAGGTAAAGATGTCgtccgagtcctt	((((((.((.....((((((((((.(((((.((((((...............)))))).))))).))).))))))).....))))))))	-30.4	89	40.4494	0.844444
miR-9a-5p	TCTTTGGTTATCTAGCTGTATGA	23	3L	+	19558231	19558308	gctatgttgTCTTTGGTTATCTAGCTGTATGAgtgataaataacgtcaTAAAGCTAGCTTACCGAAGTTAatattagc	((((((((..(((((((...((((((.(((((((........)).))))).))))))...)))))))..))))).)))	-27.7	78	34.6154	1.02593
miR-9a-3p	TAAAGCTAGCTTACCGAAGTTA	22	3L	+	19558231	19558308	gctatgttgTCTTTGGTTATCTAGCTGTATGAgtgataaataacgtcaTAAAGCTAGCTTACCGAAGTTAatattagc	((((((((..(((((((...((((((.(((((((........)).))))).))))))...)))))))..))))).)))	-27.7	78	34.6154	1.02593
miR-9b-5p	TCTTTGGTGATTTTAGCTGTAT	22	JFBF01000027.1	-	1320107	1320198	tgcatattatttgtTCTTTGGTGATTTTAGCTGTATggtgggcgtactagaaatccaTAGAGCTTTATTACCAAAAACCaaatgatttttgc	.(((.((((((((...(((((((((...((((.((((((((.....))).....))))).))))..)))))))))...))))))))...)))	-28.8	92	33.6957	0.929032
miR-9b-3p	TAGAGCTTTATTACCAAAAACC	22	JFBF01000027.1	-	1320107	1320198	tgcatattatttgtTCTTTGGTGATTTTAGCTGTATggtgggcgtactagaaatccaTAGAGCTTTATTACCAAAAACCaaatgatttttgc	.(((.((((((((...(((((((((...((((.((((((((.....))).....))))).))))..)))))))))...))))))))...)))	-28.8	92	33.6957	0.929032
miR-9c-5p	TCTTTGGTATTCTAGCTGTAGA	22	JFBF01000027.1	-	1324087	1324172	atttttgctgtgTCTTTGGTATTCTAGCTGTAGAttcttaaatatgctatcatcTAAAGCTTTTATACCAAAGCTccagcttaaat	((((..((((...(((((((((...((((.(((((................))))).))))...)))))))))...))))..))))	-25.5	86	31.3953	0.944444
miR-10-5p	ACCCTGTAGATCCGAATTTGTT	22	JFBF01000063.1	+	1439490	1439566	tctacatccACCCTGTAGATCCGAATTTGTTttgatgtttgtggtgaCAAATTCGGTTCTAGAGAGGTTtgtgtggt	.((((((..(((((.((((.(((((((((((..............))))))))))).)))).)).)))..)))))).	-30.7	77	41.5584	0.959375
miR-10-3p	CAAATTCGGTTCTAGAGAGGTT	22	JFBF01000063.1	+	1439490	1439566	tctacatccACCCTGTAGATCCGAATTTGTTttgatgtttgtggtgaCAAATTCGGTTCTAGAGAGGTTtgtgtggt	.((((((..(((((.((((.(((((((((((..............))))))))))).)))).)).)))..)))))).	-30.7	77	41.5584	0.959375
miR-11-3p	CATCACAGTCTGAGTTCTTGCT	22	JFBF01000005.1	+	2323676	2323749	tgacgGGAGCTCTGGCTGTGATTTGCgtttcacaatcaaatttcatttcgCATCACAGTCTGAGTTCTTGCTga	...(..((((((.((((((((..((((.....................)))))))))))).))))))..)....	-26.5	74	44.5946	0.80303
miR-12-5p	TGAGTATTACATCAGGTACTGGT	23	JFBF01000073.1	+	1266962	1267060	agtgcgttcgtccggtTGAGTATTACATCAGGTACTGGTgtgctatcgcttgttaaatctacCAGTACTTATGTCATACTGTcccggatgccacgccca	...((((.(((((((...(((((.((((.(((((((((((...................))))))))))))))).)))))...)))))))..))))...	-37.4	99	48.4848	0.779167
miR-13a-3p	TATCACAGCCATTTTGATGAGT	22	JFBF01000020.1	+	1021471	1021565	gcagattcttgcgcaactcttcaagatgttgtgaaatgttttcaagcaactctattcaTATCACAGCCATTTTGATGAGTttcgtttgaattata	...(((((..(((.(((((.((((((((((((((.(((..................))).)))))).)))))))).))))).)))..)))))...	-30.7	95	34.7368	0.930303
miR-13b-3p	TATCACAGCCATTTTGACGAGTT	23	JFBF01000020.1	+	1021889	1021957	catttcgttaaaatgtttgtgtttatgtcgccatttgcatactcaTATCACAGCCATTTTGACGAGTTt	...((((((((((((..((((..((((..((.....)).....)))).))))..))))))))))))...	-20.1	69	34.7826	0.8375
miR-14-5p	GGGAGCGAGACGGGGACTCACT	22	2R	+	5441267	5441329	tgtGGGAGCGAGACGGGGACTCACTgtgcttattaaatagTCAGTCTTTTTCTCTCTCCTATa	((((((((.((((...(((((.(((((.........))))).)))))...)))).))))))))	-25.1	63	44.4444	0.896429
miR-14-3p	TCAGTCTTTTTCTCTCTCCT	20	JFBF01000236.1	-	279258	279395	tgttttcggagtaaacgttctgcaacctatgtgggagcgagatagggacttgctgtcatttgaaaaacttttacaaccagTCAGTCTTTTTCTCTCTCCTatagaaattgcgggcgtatcaacatgtccgaaacatat	((.(((((((((..(((.(((((((....((((((((.((((.(..((((..(((......(((....)))......)))..))))..).)))).))))))))....))))))))))....))...)))))))))...	-45.2	138	41.3043	0.792982
miR-31a-5p	AGATGGCGGCATAGCTGA	18	2R	-	13671300	13671391	tccgttggtaaatTGGCAAGATGTCGGCATAGCTGAcgttgaaaagcgattttgaagagCGCTATGCTGCATCTAGTCAGTtgttcaatgga	((((((((..(((((((.(((((.(((((((((...((((....)))).(((....))).)))))))))))))).)))))))..))))))))	-39.6	92	44.5652	0.965854
miR-31b-5p	TGGCAAGATGTCGGCATAGCT	21	JFBF01000073.1	+	639392	639499	taggcaattgctgaactTGGCAAGATGTCGGAATAGCTgaatgtatccttatgaaggaagttcaaaaccacggcTATGCCTCATCTAGTCAATTGctgcgattgtagg	...((((((((.....(((((.(((((..((.(((((((......(((((...))))).(((...)))..))))))).)).))))).))))).....))))))))...	-33.3	108	43.5185	0.708511
miR-34-5p	TGGCAGTGTGGTTAGCTGGTT	21	JFBF01000004.1	+	3720580	3720663	ggctaagcgcttTGGCAGTGTGGTTAGCTGGTTgtgtcgcttacttcattgaattcaCAGCCACTATCTTCACTGCCGCCgcga	.......(((..((((((((..(.(((.((((((((....(((......)))...))))))))))).)..))))))))..))).	-33	84	52.381	0.75
miR-34-3p	CAGCCACTATCTTCACTGCCGCC	23	JFBF01000004.1	+	3720580	3720663	ggctaagcgcttTGGCAGTGTGGTTAGCTGGTTgtgtcgcttacttcattgaattcaCAGCCACTATCTTCACTGCCGCCgcga	.......(((..((((((((..(.(((.((((((((....(((......)))...))))))))))).)..))))))))..))).	-33	84	52.381	0.75
miR-71a-5p	TGAGACGATGAAATATAGT	19	JFBF01000003.1	+	2853727	2853865	tgtagccgtatgtctagagatgtttgaaatgactggacctTGAGACGATGAAATATATTctttaaaattcagaaaaaaaatatattaaaatccaagtcggaccacaagtttgcaaactctcagataccgaatatgtgct	...((((((((((((.((((.(((((((((...(((.((....((((((..((((((((.(((...........))).))))))))...)))...))))).)))...)))).))))))))))))).....))))).)))	-28.2	139	33.8129	0.6
miR-79-5p	TTTGGCGCTTTAGCTGTATGA	21	JFBF01000027.1	-	1321247	1321315	tcgcTTTGGCGCTTTAGCTGTATGAtagatttgactacttcaTAAAGCTAGATTACCAAAGCATtgaag	..(((((((...(((((((.((((((((......)))..))))).)))))))...))))))).......	-23	69	37.6812	0.884615
miR-79-3p	TAAAGCTAGATTACCAAAGCAT	22	JFBF01000027.1	-	1321247	1321315	tcgcTTTGGCGCTTTAGCTGTATGAtagatttgactacttcaTAAAGCTAGATTACCAAAGCATtgaag	..(((((((...(((((((.((((((((......)))..))))).)))))))...))))))).......	-23	69	37.6812	0.884615
miR-87-5p	TCGCGCCTGTATCTTGCTGAACC	23	JFBF01000447.1	-	75690	75771	tttcatTCGCGCCTGTATCTTGCTGAACCgtatctttgctttcttccggTTGAGCAAAATTTCAGGTGTGTgagaaatttgt	(((((..((((((((.((.(((((.(((((................))))).))))).))..))))))))))))).......	-27.8	82	41.4634	0.817647
miR-87-3p	TTGAGCAAAATTTCAGGTGTGT	22	JFBF01000447.1	-	75690	75771	tttcatTCGCGCCTGTATCTTGCTGAACCgtatctttgctttcttccggTTGAGCAAAATTTCAGGTGTGTgagaaatttgt	(((((..((((((((.((.(((((.(((((................))))).))))).))..))))))))))))).......	-27.8	82	41.4634	0.817647
miR-92b-3p	AATTGCACTAGTCCCGGCCTG	21	JFBF01000012.1	-	2827283	2827355	tgcgtAGGTCGTGCCTGGTGCTTAATTtgtttttgttattgtgtctcaAATTGCACTAGTCCCGGCCTGcaga	...((((((((...(((((((..((((((.................)))))))))))))...))))))))...	-24.9	73	46.5753	0.732353
miR-100-5p	AACCCGTAGATCCGAACTTGTG	22	JFBF01000010.1	+	2862106	2862178	ttaacagaAACCCGTAAATCCGAACTTGTGctgttgtttgtgttgcaagaccggcattatgggagtctgtcaa	...(((((..(((((((..(((..(((((((........))...)))))..)))..)))))))..)))))...	-24	73	43.8356	0.75
miR-100-3p	CAAGACCGGCATTATGGGAGTC	22	JFBF01000010.1	+	2862103	2862188	ccattaacagaaaccCGTAAATCCGAACTTGTGctgttgtttgtgttgCAAGACCGGCATTATGGGAGTCtgtcaatgtaaacaac	.((((.(((((..(((((((..(((..(((((((........))...)))))..)))..)))))))..))))).))))........	-27.2	86	43.0233	0.735135
miR-124-5p	GGTATCCACTGTAGGCCTATATG	23	JFBF01000080.1	-	6511	6592	tacgtttttctcctGGTATCCACTGTAGGCCTATATGttatttggtcaTAAGGCACGCGGTGAATGCCaagagcgaacgaaa	..(((((..(((.((((((.((((((..((((.((((.........))))))))..)))))).)))))).))).)))))...	-32	82	45.122	0.864865
miR-124-3p	TAAGGCACGCGGTGAATGCC	20	JFBF01000080.1	-	6511	6592	tacgtttttctcctGGTATCCACTGTAGGCCTATATGttatttggtcaTAAGGCACGCGGTGAATGCCaagagcgaacgaaa	..(((((..(((.((((((.((((((..((((.((((.........))))))))..)))))).)))))).))).)))))...	-32	82	45.122	0.864865
miR-125-5p	TCCCTGAGACCCTAACTTGTGA	22	JFBF01000010.1	+	2862646	2862738	tgtttgtatggctgatTCCCTGAGACCCTAACTTGTGActtttaacatcagtttcACAAGTTTTGATCTCCGGTATtggccgcaaacttgctg	.((((((..(((..((..((.((((....(((((((((.....(((....))))))))))))....)))).)).))..)))))))))......	-31	93	43.0108	0.775
miR-125-3p	ACAAGTTTTGATCTCCGGTAT	21	JFBF01000010.1	+	2862646	2862738	tgtttgtatggctgatTCCCTGAGACCCTAACTTGTGActtttaacatcagtttcACAAGTTTTGATCTCCGGTATtggccgcaaacttgctg	.((((((..(((..((..((.((((....(((((((((.....(((....))))))))))))....)))).)).))..)))))))))......	-31	93	43.0108	0.775
miR-137-5p	ACGCGTATTCTTGGGTTACTAA	22	JFBF01000025.1	-	1174569	1174693	tgcgtcaaaggttatgaaacttgaacggccACGCGTATTCTTGGGTTACTAAcacgctgtttatgttgtTATTGCTTGAGAATACACGTAGttaacaagtcttcgtccacacaccttttgacagt	...(((((((((.((((((((((....((.(((.(((((((..(((...(((((.((.......)))))))..)))..))))))).))).))...))))).)))))......)))))).)))...	-37.8	125	41.6	0.726923
miR-137-3p	TATTGCTTGAGAATACACGTAG	22	JFBF01000025.1	-	1174569	1174693	tgcgtcaaaggttatgaaacttgaacggccACGCGTATTCTTGGGTTACTAAcacgctgtttatgttgtTATTGCTTGAGAATACACGTAGttaacaagtcttcgtccacacaccttttgacagt	...(((((((((.((((((((((....((.(((.(((((((..(((...(((((.((.......)))))))..)))..))))))).))).))...))))).)))))......)))))).)))...	-37.8	125	41.6	0.726923
miR-184-5p	CCTTATCATTCTTTCGCCCCGT	22	JFBF01000128.1	+	433640	433727	accggtgcattcgtacCCTTATCATTCTTTCGCCCCGTgtgtgcattgtcgacTGGACGGAGAACTGATAAGGGCTcgtatcaccatg	...((((.((.((..((((((((((((((.((.((.((.((........)))).)).))))))).)))))))))..)).))))))...	-30.2	88	52.2727	0.656522
miR-184-3p	TGGACGGAGAACTGATAAGGGCA	23	JFBF01000128.1	+	433640	433727	accggtgcattcgtacCCTTATCATTCTTTCGCCCCGTgtgtgcattgtcgacTGGACGGAGAACTGATAAGGGCTcgtatcaccatg	...((((.((.((..((((((((((((((.((.((.((.((........)))).)).))))))).)))))))))..)).))))))...	-30.2	88	52.2727	0.656522
miR-190-5p	AGATATGTTTGATATTCTTGGTTG	24	JFBF01000086.1	-	882745	882840	cgctaatagttccagtcAGATATGTTTGATATTCTTGGTTGttacatttaaaggttcaCCCAGGAATCAAACATATTATTactgcgattattaata	...(((((((..((((..((((((((((((..((((((.((..((........)).)).))))))))))))))))))...))))..)))))))...	-29.9	96	31.25	0.996667
miR-190-3p	CCCAGGAATCAAACATATTATT	22	JFBF01000086.1	-	882745	882840	cgctaatagttccagtcAGATATGTTTGATATTCTTGGTTGttacatttaaaggttcaCCCAGGAATCAAACATATTATTactgcgattattaata	...(((((((..((((..((((((((((((..((((((.((..((........)).)).))))))))))))))))))...))))..)))))))...	-29.9	96	31.25	0.996667
miR-193-5p	TGGGATTTTTTAGATCAGCAGT	22	JFBF01000072.1	-	185556	185671	ttatgctttcattatggtTGGGATTTTTTAGATCAGCAGTtaaatatttacggtttagactgagtttaaacaaacattcTACTGGCCTACTAAGTCCCAACatagttacagcaaat	...((((...(((((.((((((((((..(((..(((.((.............((((((((...)))))))).......)).)))..)))..)))))))))))))))...))))...	-32.1	116	32.7586	0.844737
miR-193-3p	TACTGGCCTACTAAGTCCCAAC	22	JFBF01000072.1	-	185556	185671	ttatgctttcattatggtTGGGATTTTTTAGATCAGCAGTtaaatatttacggtttagactgagtttaaacaaacattcTACTGGCCTACTAAGTCCCAACatagttacagcaaat	...((((...(((((.((((((((((..(((..(((.((.............((((((((...)))))))).......)).)))..)))..)))))))))))))))...))))...	-32.1	116	32.7586	0.844737
miR-210-5p	AGCTGCTGGCCACTGCACAAGAT	23	JFBF01000084.1	-	612915	612995	ggtacttattgcAGCTGCTGGCCACTGCACAAGATtagattatgactCTTGTGCGTGTGACAGCGGCTattgtgagagacc	(((.(((((...((((((((..(((((((((((((((.....))).))))))))).))).))))))))...)))))..)))	-36.5	81	49.3827	0.9125
miR-210-3p	CTTGTGCGTGTGACAGCGGCTATG	24	JFBF01000084.1	-	612849	612986	tcacgcagcggttttgtttgatgtgaactggtacttattgcagctgctggccactgcacaagattagattatgactCTTGTGCGTGTGACAGCGGCTATTgtgagagaccgaataacaaccacatcgaccgtgcgaca	...((((.(((((.(((....(((....((((.(((((...((((((((..(((((((((((((((.....))).))))))))).))).))))))))...)))))..))))....)))...)))..)))))))))...	-53.2	138	48.5507	0.79403
miR-210a	CTTGTGCGTGTGACAGCGGCT	21	JFBF01000084.1	-	612915	612995	ggtacttattgcAGCTGCTGGCCACTGCACAAGATtagattatgactCTTGTGCGTGTGACAGCGGCTattgtgagagacc	(((.(((((...((((((((..(((((((((((((((.....))).))))))))).))).))))))))...)))))..)))	-36.5	81	49.3827	0.9125
miR-219-5p	TGATTGTCCAAACGCAATTCT	21	JFBF01000126.1	-	423692	423769	tagctcTGATTGTCCAAACGCAATTCTtgatcgatttaaaatatttcaagggttgtgactggacatcgtggctcgaaa	.(((..(((.((((((..(((((..(((((...............)))))..)))))..)))))))))..))).....	-28.4	78	39.7436	0.916129
miR-240-5p	TTTGGCTTTGAATTTTAT	18	JFBF01000215.1	-	494171	494283	aagagcgagcgcgtgggttgtcgacaatgcggtTTTGGCTTTGAAATTTATgagtctcgcacatacattcttaaaactgagctcgaaattgctgacaacaacattttgctaca	...((((((...((..((((((..((((.((..((..(.((((((((.((((.(.....).)))).))).))))).)..))..))..))))..)))))).))..))))))...	-26.3	113	42.4779	0.547917
miR-252-5p	CTAAGTACTAGTGCCGCAGGAG	22	JFBF01000214.1	+	97404	97509	tttcgctaatatcgcttttCTAAGTACTAGTGCCGCAGGAGatagttcaaacgacacgtagtagacCCCTGCTGCCCCAGTGCTTATCaaagcgtgcctagtgtca	...(((((....((((((..((((((((...((.(((((.((....))..(((...)))........))))).))...))))))))..))))))....)))))...	-32.1	106	48.1132	0.629412
miR-263a-5p	AATGGCACTGGAAGAATTCAC	21	JFBF01000022.1	-	329536	329624	atcccggcacagttAATGGCACTGGAAGAATTCACgggattttttatatataattccCGTGATCTCTTAGTGGCATCTAtggtgtcggg	..((((((((..(..(((.(((((..(((..((((((((...............)))))))))))..))))).)))..)..))))))))	-40.3	89	43.8202	1.03333
miR-263a-3p	CGTGATCTCTTAGTGGCATCTA	22	JFBF01000022.1	-	329536	329624	atcccggcacagttAATGGCACTGGAAGAATTCACgggattttttatatataattccCGTGATCTCTTAGTGGCATCTAtggtgtcggg	..((((((((..(..(((.(((((..(((..((((((((...............)))))))))))..))))).)))..)..))))))))	-40.3	89	43.8202	1.03333
miR-263b	CTTGGCACTGGGAGAATTCACA	22	JFBF01000044.1	-	704216	704279	tCTTGGCACTGGGAGAATTCACAgttgacttttacaatactctgtggttctttgggtgccaaaa	..((((((((..((((((.(((((.................)))))))))))..))))))))..	-25	64	42.1875	0.925926
miR-274-5p	TTTTTGACCGACACTAACGGGGA	23	3L	+	11650018	11650117	tcctgtgttgcagtttcgtTTTGTGACCGACACTAACGGGTAattgtttggccgccaggattaCTCGTTTTTGCGATCACAAATTAtgaaattgcagcaa	.....(((((((((((((((((((((.((.((..(((((((((((..((((...)))))))))))))))..)))).)))))))..)))))))))))))).	-42.7	100	43	0.993023
miR-275-5p	CGCGCTAATCAGTGACCGGGGCT	23	JFBF01003687.1	-	2731	2815	caagtactttgCGCGCTAATCAGTGACCGGGGCTgggttgttatctaaggcagTCAGGTACCTGAAGTAGCGCGCGaagtgcctg	((.(((((((((((((((.((((..(((..(((((..(((.....)))..))))).)))..))))..))))))))))))))).))	-42.2	85	55.2941	0.897872
miR-275-3p	TCAGGTACCTGAAGTAGCGCGCG	23	JFBF01003687.1	-	2731	2815	caagtactttgCGCGCTAATCAGTGACCGGGGCTgggttgttatctaaggcagTCAGGTACCTGAAGTAGCGCGCGaagtgcctg	((.(((((((((((((((.((((..(((..(((((..(((.....)))..))))).)))..))))..))))))))))))))).))	-42.2	85	55.2941	0.897872
miR-276a-5p	AGCGAGGTATAGAGTTCCTACG	22	JFBF01000015.1	+	288546	288624	cctggtttttgccatcAGCGAGGTATAGAGTTCCTACGttgtatttagaattgTAGGAACTTCATACCGTGCTCTtgga	...........(((..(((..(((((..((((((((((.............))))))))))..)))))..)))..))).	-29.7	79	43.038	0.873529
miR-276a-3p	TAGGAACTTCATACCGTGCTCT	22	JFBF01000015.1	+	288546	288624	cctggtttttgccatcAGCGAGGTATAGAGTTCCTACGttgtatttagaattgTAGGAACTTCATACCGTGCTCTtgga	...........(((..(((..(((((..((((((((((.............))))))))))..)))))..)))..))).	-29.7	79	43.038	0.873529
miR-276b-3p	TAGGAACTTAATACCGTGCTCT	22	JFBF01000015.1	+	91725	91798	aagccatcAGCGAGGTATAGAGTTCCTACGTgactttaaagaattgTAGGAACTTAATACCGTGCTCTtggagg	...(((..(((..(((((..((((((((((...((....))...))))))))))..)))))..)))..)))...	-29.2	74	43.2432	0.9125
miR-277-5p	CGTGTCAGGGGTGCATTTGCA	21	3R	+	5925744	5925843	ttgaaggttttgggctgcgtgtcaggagtgcatttgcactgaaacattctgaagcttgTAAATGCACTATCTGGTACGACAttccagaacgtacaatc	......(((((((..(((((..((((((((((((((((((............))..)))))))))))).))))..))).))..)))))))........	-37.6	98	43.8776	0.874419
miR-278-3p	TCGGTGGGACTTTCGTCCGTT	21	JFBF01000380.1	-	13295	13384	gatggttcagtgcgaccggatgagggtcctcaacgaccgttttcattaatatgcgggTCGGTGGGACTTTCGTCCGTTtgtaagaccata	.((((((...(((((.(((((((..((((.((.(((((((............)).))))).))))))..))))))).))))).)))))).	-40.9	90	51.1111	0.88913
miR-279-3p	TGACTAGTTCCACACTCATT	20	JFBF01001543.1	-	9090	9175	TGACTAGTTCCACACTCCTTgactagctttcagagcacagttagtgagctcagcgctattactgccgcttagctgtcagagtgaat	............(((((..((((.((((....((((.(((((((((.......)))))..))))..)))))))))))))))))...	-25	86	47.6744	0.609756
miR-281-5p	AAGAGAGCTATCCATCGACAGTC	23	JFBF01000183.1	+	324182	324252	aaaatgAAGAGAGCTATCCATCGACAGTCaagtattataatataCTGTCATGGAATTGCTCTTTTtgtata	...(..((((((((..(((((.((((((...((((....)))))))))))))))...))))))))..)...	-26	71	30.9859	1.18182
miR-281-3p	CTGTCATGGAATTGCTCTTTT	21	JFBF01000183.1	+	324182	324252	aaaatgAAGAGAGCTATCCATCGACAGTCaagtattataatataCTGTCATGGAATTGCTCTTTTtgtata	...(..((((((((..(((((.((((((...((((....)))))))))))))))...))))))))..)...	-26	71	30.9859	1.18182
miR-282-5p	TAGCCTCTACTAGGCTTTGTC	21	JFBF01000001.1	-	5403998	5404093	aattcttggactgaatcTAGCCTCTACTAGGCTTTGTCtgtgtgagtttaaagaatatcagACATAGCCTAAAAGAGGTTAGGtgaaacaggaaca	..((((((......(((((((((((..((((((.(((((((((...........))).)))))).))))))..)))))))))))....))))))..	-40.1	96	38.5417	1.08378
miR-283-5p	AAATATCAGCTGGTAATTCTG	21	JFBF01000073.1	+	1264457	1264575	ccacgctgattgattcttaaaggtAAATATCAGCTGGTAATTCTGggattttatcaattttcaaacactCGGAATTTCAGTTGGTATACActtttacgaattctatgtagtcatcgcaa	...((.((((((((((.(((((((..(((((((((((.(((((((((....................))))))))))))))))))))..))))))).)))))......))))).))...	-33.3	119	34.4538	0.812195
miR-283-3p	CGGAATTTCAGTTGGTATACA	21	JFBF01000073.1	+	1264457	1264575	ccacgctgattgattcttaaaggtAAATATCAGCTGGTAATTCTGggattttatcaattttcaaacactCGGAATTTCAGTTGGTATACActtttacgaattctatgtagtcatcgcaa	...((.((((((((((.(((((((..(((((((((((.(((((((((....................))))))))))))))))))))..))))))).)))))......))))).))...	-33.3	119	34.4538	0.812195
miR-284-5p	CCTGGAATTAAGTTGACTGGGT	22	JFBF01000001.1	-	1043706	1043810	tttgcgttgcaattCCTGGAATTAAGTTGACTGGGTagccatcaaagcacggcttgcaaatcgctttataaGTCAGCAACTTGATTCCAGCAAatgcgatgccaa	...((((((((.((.((((((((((((((.((((..((((..........)))).((.....))........)))))))))))))))))).)).))))))))...	-41	105	43.8095	0.891304
miR-284-3p	GTCAGCAACTTGATTCCAGCAA	22	JFBF01000001.1	-	1043706	1043810	tttgcgttgcaattCCTGGAATTAAGTTGACTGGGTagccatcaaagcacggcttgcaaatcgctttataaGTCAGCAACTTGATTCCAGCAAatgcgatgccaa	...((((((((.((.((((((((((((((.((((..((((..........)))).((.....))........)))))))))))))))))).)).))))))))...	-41	105	43.8095	0.891304
miR-285-3p	TAGCACCATTCGAAATCAGTG	21	JFBF01000044.1	+	1522758	1522873	attcaagttgaaagaactgggatcggttggtgcatagatatcgggggctattatttaatatacgctaaaatttaaatttcTAGCACCATTCGAAATCAGTGcttttaattgaaacg	.(((.(((((((((.(((((..(((..((((((.((((.......((((((........))).)))............))))))))))..)))..))))).))))))))))))...	-34.3	116	34.4828	0.8575
miR-305-5p	ATTGTACTTCATCAGGTGCTC	21	JFBF01003687.1	-	2581	2652	catgtctATTGTACTTCATCAGGTGCTCtggtgttcgggttaccCGGCACATGTTGAAGTACATTCaatatg	(((((....(((((((((.((.(((((..((((.......)))).))))).)).)))))))))....)))))	-26.4	72	44.4444	0.825
miR-305-3p	CGGCACATGTTGAAGTACATTC	22	JFBF01003687.1	-	2581	2652	catgtctATTGTACTTCATCAGGTGCTCtggtgttcgggttaccCGGCACATGTTGAAGTACATTCaatatg	(((((....(((((((((.((.(((((..((((.......)))).))))).)).)))))))))....)))))	-26.4	72	44.4444	0.825
miR-306-5p	CCAGGTACTTAGTGACTCTC	20	JFBF01000027.1	-	1321840	1321903	CCAGGTACTTAGTGACTCTCaagtaggcattgccatttaacgctgagggttactttgtgcctaa	..((((((..(((((((((((.((.(((...))).....))..)))))))))))..))))))..	-27.2	64	45.3125	0.937931
miR-307a-5p	TGCTTTGACTCACTCTGTC	19	JFBF01000245.1	-	68426	68508	tgtctTGCTTTGACTCACTCAACCtgggtgtgatgtttttgattcggtatccaTCACAACCTCCTTGAGTGAGCgatagcagg	...(((((((((.(((((((((...((.(((((((.....(((.....)))))))))).))...)))))))))))).))))))	-33	83	46.988	0.846154
miR-307a-3p	TCACAACCTCCTTGAGTGAGC	21	JFBF01000245.1	-	68426	68508	tgtctTGCTTTGACTCACTCAACCtgggtgtgatgtttttgattcggtatccaTCACAACCTCCTTGAGTGAGCgatagcagg	...(((((((((.(((((((((...((.(((((((.....(((.....)))))))))).))...)))))))))))).))))))	-33	83	46.988	0.846154
miR-308-5p	CGCAGTATATTTTTGTGTTATG	22	JFBF01000075.1	+	955974	956061	taatgattatgcggcaCGCAGTATATTTTTGTGTTATGtgtacttaacaatcaTATCACAGGATTATACTGTgagcagcgtatcactt	...(((.(((((.((.(((((((((.(..((((.(((((((.....)))..)))).))))..).))))))))).)).))))))))...	-32.1	88	35.2273	1.03548
miR-308-3p	TATCACAGGATTATACTGT	19	JFBF01000075.1	+	955974	956061	taatgattatgcggcaCGCAGTATATTTTTGTGTTATGtgtacttaacaatcaTATCACAGGATTATACTGTgagcagcgtatcactt	...(((.(((((.((.(((((((((.(..((((.(((((((.....)))..)))).))))..).))))))))).)).))))))))...	-32.1	88	35.2273	1.03548
miR-312-3p	TATTGCACTTGAGACGGCCTGA	22	2R	-	16471561	16471626	gattTGGTTCGTCACAAGGGCAATTCTgcattttttaactagTATTGCACTTGAGACGGCCTGAtt	...(..(..((((.((((.(((((.(((...........))).))))).)))).))))..)..)..	-19.7	66	40.9091	0.72963
miR-314-3p	TATTCGAGCCAATAAGTTC	19	3L	+	11766112	11766201	tcGTAACTTGTGTGGCTTCGAACTTACCtagttgaggaaaactcccatgtcggattttgttacctctggTATTCGAGCCAATAAGTTCGG	.((.(((((((.(((((.((((..((((.....((((.(((.(((......))).)))....)))).)))))))))))))))))))))).	-27.2	90	44.4444	0.68
miR-315-5p	TTTTGATTGTTGCTCAGAAAGCC	23	JFBF01000100.1	+	130721	130853	taatgtgtttaaacctttgggtgtttgtataaTTTTGATTGTTGCTCAGAAAGCCctttatttgagcaggCTTTCGAGCAATAATTAAAACCaaacaaaacacccatatcttcaataagcaatacacgcaaaa	...(((((.((...((((((((((((((....(((((((((((((((.((((((((((.....)))..))))))))))))))))))))))....))))).))))))..........)))...)).)))))...	-44	133	33.0827	1
miR-315-3p	CTTTCGAGCAATAATTAAAACC	22	JFBF01000100.1	+	130721	130853	taatgtgtttaaacctttgggtgtttgtataaTTTTGATTGTTGCTCAGAAAGCCctttatttgagcaggCTTTCGAGCAATAATTAAAACCaaacaaaacacccatatcttcaataagcaatacacgcaaaa	...(((((.((...((((((((((((((....(((((((((((((((.((((((((((.....)))..))))))))))))))))))))))....))))).))))))..........)))...)).)))))...	-44	133	33.0827	1
miR-316-5p	TGTCTTTTTCCGCTTACTGTCG	22	JFBF01000065.1	-	1187327	1187417	tgcaattctggtagattTGTCTTTTTCCGCTTACTGTCGctttgtttgggacgacaggaaaggggaagagacgtattcacttagaattcga	((.(((((((((.((..(((((((((((.(((.((((((((.......)).))))))..))))))))))))))...))))).)))))))).	-32.9	91	42.8571	0.84359
miR-317-5p	CGGGATACACCCTGTGCTCGCT	22	JFBF01000004.1	+	3667822	3667925	tcttatgcatctactgcCGGGATACACCCTGTGCTCGCTtcgtaaatgttcgtaaccgagtcagTGAACACAGCTGGTGGTATCTCagtggtggttgcatgtgt	...((((((.((((..(.(((((((((((((((.((((((((...((....))...)))...))))).)))))..))).))))))).)..)))).))))))...	-40.6	104	50	0.780769
miR-317-3p	TGAACACAGCTGGTGGTATCTC	22	JFBF01000004.1	+	3667822	3667925	tcttatgcatctactgcCGGGATACACCCTGTGCTCGCTtcgtaaatgttcgtaaccgagtcagTGAACACAGCTGGTGGTATCTCagtggtggttgcatgtgt	...((((((.((((..(.(((((((((((((((.((((((((...((....))...)))...))))).)))))..))).))))))).)..)))).))))))...	-40.6	104	50	0.780769
miR-318-3p	TCACTGGGCTTTGTTTATCTCA	22	JFBF01000147.1	-	463595	463696	tcagttttgatatatgagaTATACCAAGTTCAGTTTTGttcaaatgattgttctgttgcctttcaTCACTGGGCTTTGTTTATCTCAtagtattaaaatgtg	...((((((((((((((((((.((.(((..((((..((..(((..((....))..))).....))..))))..))).)).)))))))).))))))))))...	-30.1	102	31.3725	0.940625
miR-375-3p	TTTGTTCGTTTGGCTTAAGTT	21	JFBF01000122.1	-	685315	685447	tctggatcatgtctgcgcctaagttgcgaattacttgagccaagtgaatagaaactgtcacaattgtttaaacaaaagTTTGTTCGTTTGGCTTAAGTTattttcaaacttaagtggcaacgacttggccaac	..(((.(((.((((((((.((((((..((((.(((((((((((..(((((((...(((.((....))....)))....)))))))..))))))))))).))))...)))))).))).))..))).))))))..	-41.7	133	38.3459	0.817647
miR-927-5p	TTTAGAATTCCTACGCTTTACC	22	JFBF01000941.1	-	10456	10555	agaatccttgcaactcatTTTAGAATTCCTACGCTTTACCgtagaaattgttaatcggCAAAGCGTTTGGATTCTGAAACgagcggcagtcaagggtaaa	...((((((((..(((.(((((((((((..(((((((.(((...((....))...))).)))))))..))))))))))).)))..)))....)))))...	-37.2	100	41	0.907317
miR-927-3p	CAAAGCGTTTGGATTCTGAAAC	22	JFBF01000941.1	-	10456	10555	agaatccttgcaactcatTTTAGAATTCCTACGCTTTACCgtagaaattgttaatcggCAAAGCGTTTGGATTCTGAAACgagcggcagtcaagggtaaa	...((((((((..(((.(((((((((((..(((((((.(((...((....))...))).)))))))..))))))))))).)))..)))....)))))...	-37.2	100	41	0.907317
miR-929-5p	AAATTGACTCTAGTAGGGAGT	21	JFBF01000017.1	-	1951097	1951184	taccttttgtagttcAAATTGACTCTAGTAGGGAGTccttttaacgagcgaCTCCCTAACGGAGTCAGATTGatctctgcaaaggtcg	.(((.(((((((.((((..(((((((..((((((((((((.....))).)))))))))..)))))))..))))...))))))))))..	-41.3	88	44.3182	1.05897
miR-929-3p	CTCCCTAACGGAGTCAGATTG	21	JFBF01000017.1	-	1951097	1951184	taccttttgtagttcAAATTGACTCTAGTAGGGAGTccttttaacgagcgaCTCCCTAACGGAGTCAGATTGatctctgcaaaggtcg	.(((.(((((((.((((..(((((((..((((((((((((.....))).)))))))))..)))))))..))))...))))))))))..	-41.3	88	44.3182	1.05897
miR-932-5p	TCAATTCCGTAGTGCATTGCAGT	23	JFBF01000243.1	-	294711	294801	aaacgctatggagtcaTCAATTCCGTAGTGCATTGCAGTttgttgttgcaattacTGCAAGCATTGTGGAAGTGATaataccctagcggca	...(((((.((..(.((((.((((..(((((.(((((((((((....))))..))))))))))))..)))).)))).)..)).)))))...	-37.3	91	42.8571	0.95641
miR-932-3p	TGCAAGCATTGTGGAAGTGAT	21	JFBF01000243.1	-	294711	294801	aaacgctatggagtcaTCAATTCCGTAGTGCATTGCAGTttgttgttgcaattacTGCAAGCATTGTGGAAGTGATaataccctagcggca	...(((((.((..(.((((.((((..(((((.(((((((((((....))))..))))))))))))..)))).)))).)..)).)))))...	-37.3	91	42.8571	0.95641
miR-956-5p	GTGTTTGGAATGGTCTCGCTGGC	23	JFBF01000088.1	-	1237612	1237711	atcGTGTTTGGAATGGTCTCGCTGGCtaacagtacgtcgtttagattgaataatactctgaaagatttgcacaaagcacaagggagcaagcaagcacggg	.(((((((((...((.((((..(((((....(((..((.((((((...........)))))).))..)))....))).)).)))).))..))))))))).	-28.6	100	45	0.635556
miR-956-3p	TTTCGAGACCACTCTAATCCATT	23	3L	-	11766831	11766978	gatcgttatcGTGTTTGGAATGGTCTCGTTAGCTaacggatgagcaagtgctcggctcactggcccaaatgcagtttgcccggagacgccggttaacccagcactgaaatgtgtagTTTCGAGACCACTCTAATCCATTgcagcattt	....(((...(((.(((((.((((((((..((((((((........((((((.((...((((((......((.....))..(....)))))))...)).))))))....))).))))).)))))))).)))))..)))...)))....	-45.8	148	50	0.618919
miR-958-3p	TGAGATTCTTCTATTCTACTTT	22	3L	-	22662389	22662480	ggcgtgtctatggcaAGTAGAATAGCAGGCTTATCACAtgtttaattcaatctgctgTGAGATTCTTCTATTCTACTTTcgacaacacccgt	((.((((...(((.(((((((((((.(((....(((((.((............)))))))...))).))))))))))))))...))))))..	-27.6	92	41.3043	0.726316
miR-963-3p	ACATCTGTATATACCTTTGTTCT	23	2L	+	5641990	5642078	ttagtctaatctaaaACAAGGTAAATATCAGGTTGTTTCctgtattcgatcgaAACATCTGTATATACCTTTGTTccgattggacaaaa	...((((((((...(((((((((.(((.(((((.(((((............))))))))))))).)))).)))))..))))))))....	-27.1	89	32.5843	0.934483
miR-965-3p	CGTATAGCTTTTCCCCTTT	19	JFBF01000190.1	+	134032	134123	ctcagggcagacagttacttaaattacattattaaaaatatcacactaaacaacaactttggtatattaataCGTATAGCTTTTCCCCTTTg	...((((.(((.(((((.......(((..((((((..((((((................)))))).)))))).))))))))))).))))...	-19.3	92	30.4348	0.689286
miR-970-3p	TCATAAGACACACGCGGCTAT	21	JFBF01000172.1	-	303592	303719	tgggttgcacttgaaaataattatataatgaaatgttgtagctggcgtttgttttatttggtagcagtgattgaaactaTCATAAGACACACGCGGCTATtacatttttttgttatcaacgcaattgt	...(((((..((((.(((((.........(((((((..(((((.((((.((((((((.((((..(((...)))..))))..)))))))).)))))))))..))))))).))))).)))).)))))...	-33.8	128	32.8125	0.804762
miR-971-3p	TTGGTGTTACTTCTTACAGTGA	22	JFBF01000003.1	+	1400503	1400597	aaattccattgccattcgctgtaagttgctaacaacagagctgtcgatttgcaaacgcTTGGTGTTACTTCTTACAGTGActgttgatggagcaa	...(((((((..((.((((((((((....(((((...(((((((......)))...))))..)))))...)))))))))).))..)))))))...	-32.5	95	42.1053	0.8125
miR-975-5p	TAAACACTTCCTACATCCTGTAT	23	X	+	19452786	19452876	ttgaatttttgatttTAAACACTTCCTACATCCTGTATgtgttttgcatccggtACAGATGTGGGAGTCGTTTGCActcagagatttcaca	..((((((((((...((((((((.((((((((.((((((((.....)))...)))))))))))))))).)))))...))))))))))....	-29.8	91	38.4615	0.851429
miR-976-3p	TTGGATTAGTTATCATCAATG	21	X	+	19452928	19453024	catcgccatgcagtgccgcggcATTGGTGAGGCCATCTCCAATGgattagttctcaacaTTGGATTAGTTATCATCAATGCcggtgcactgcaccta	........((((((((..((((((((((((.......(((((((.............))))))).......))))))))))))..))))))))....	-42.8	97	50.5155	0.873469
miR-980-3p	TAGCTGCCTTGTGAAGGGCTT	21	JFBF01000152.1	-	492297	492390	caagtaaattacaagccggtccgtcatatggcaatctaactgagttcgcttgtTAGCTGCCTTGTGAAGGGCTTccttgtagttgaaatacaac	...((((((((((((..(((((.(((((.((((..(((((.(((....)))))))).)))).))))).)))))..)))))))))....)))...	-34.2	94	43.617	0.834146
miR-981-5p	CGGGTTTCGTAAGCAGCGGGCT	22	JFBF01000278.1	+	154300	154392	aaatccatgctgaactCGGGTTTCGTAAGCAGCGGGCTgttaaactgttaaaacgagTTCGTTGTCGACGAAACCTGCAtatcgtgtggacaa	...((((..(.((...((((((((((..((((((..(((((..........))).))..))))))..))))))))))....)))..))))...	-37.6	93	46.2366	0.874419
miR-981-3p	TTCGTTGTCGACGAAACCTGCA	22	JFBF01000278.1	+	154300	154392	aaatccatgctgaactCGGGTTTCGTAAGCAGCGGGCTgttaaactgttaaaacgagTTCGTTGTCGACGAAACCTGCAtatcgtgtggacaa	...((((..(.((...((((((((((..((((((..(((((..........))).))..))))))..))))))))))....)))..))))...	-37.6	93	46.2366	0.874419
miR-983-5p	ATAATACGTTTCGAACTAATG	21	X	-	4262516	4262614	tatattgcaataattaaATAATACGTTTCGAACTAATGAttttcagttcattcATTAGGTAGTTACGCATTATCTagttgttgtaaacatt	....((((((((((((.(((((.(((......(((((((............)))))))......))).))))).)))))))))))).....	-23.2	91	25.2747	1.0087
miR-987-5p	TAAAGTAAATAGTCTGGATTGAT	23	JFBF01000144.1	+	237339	237434	atatgttaaactgtgctTAAAGTAAATAGTCTGGATTGATgagagttaataaggactcATCAACAGGCATTTACTTCAatcgcagttcaaacaaaa	...((((.(((((((.((.((((((((.(((((..((((((((............))))))))))))))))))))).)).)))))))..))))...	-31.3	96	32.2917	1.00968
miR-988-5p	GTGTGATTTGTAGCAAAGTGAT	22	JFBF01000016.1	-	2497572	2497642	tttgtgtGTGTGATTTGTAGCAAAGTGATttgcatttgaaatCCCCTTGTTGCAAACCTCACGCatacgcg	...((((((((((((((((((((...(((((.......)))))...))))))))))..))))))))))...	-26.1	71	42.2535	0.87
miR-988-3p	CCCCTTGTTGCAAACCTCACGC	22	JFBF01000016.1	-	2497572	2497642	tttgtgtGTGTGATTTGTAGCAAAGTGATttgcatttgaaatCCCCTTGTTGCAAACCTCACGCatacgcg	...((((((((((((((((((((...(((((.......)))))...))))))))))..))))))))))...	-26.1	71	42.2535	0.87
miR-989-3p	TGTGATGTGACGTAGTGGAAC	21	2R	-	10032856	10033029	aaagattttgggaatcGGCCACTACCTTGCAGTCACGTGatgaaaagacacaggtgacactgatccggatttggtagttgacaaatcctccatgccgagattagtttcattttgcgtcttttgaattcgaatagttcaTGTGATGTGACGTAGTGGAACatacctgaaattaca	...(((((..((.((...(((((((.(..((.((((((((..(((((((.((..(((.((((((((((...(((..(((....)))...)))..))).))))))).)))..).).)))))))(....).......))))))))))..).)))))))...)).))..)))))...	-60.4	174	41.3793	0.838889
miR-991-3p	TTAAAGTTGTAGTTTGGAAA	20	2R	-	16472705	16472800	tatcactgcagtttcaggctTTTCCCAACTACACCTATTAATacatattttaacgtcctaTTAAAGTTGTAGTTTGGAAAGTtttggttttgcatt	......(((((..((((..((((((.(((((((.((.((((((...............)))))))).))))))).))))))..))))..)))))..	-24.8	96	32.2917	0.8
miR-993-5p	TACCCTGTAGTTCCGGGCTTT	21	JFBF01000177.1	+	21672	21778	ctcccgtgaccTACCCTGTAGTTCCGGGCTTTtgttgaaatagcaattcaaactaaatgcatttatagccaatcaGAAGCTCGTCTCTACAGGTATCTcacagggta	..(((((((..((.(((((((...(((((((((((((((((.(((.((......)).))))))).....))).))))))))))...)))))))))..)))).)))..	-35.7	107	43.9252	0.759574
miR-993-3p	GAAGCTCGTCTCTACAGGTATCT	23	JFBF01000177.1	+	21672	21778	ctcccgtgaccTACCCTGTAGTTCCGGGCTTTtgttgaaatagcaattcaaactaaatgcatttatagccaatcaGAAGCTCGTCTCTACAGGTATCTcacagggta	..(((((((..((.(((((((...(((((((((((((((((.(((.((......)).))))))).....))).))))))))))...)))))))))..)))).)))..	-35.7	107	43.9252	0.759574
miR-994-5p	TAAGGAAATAGTAGCCGTGATT	22	JFBF01000147.1	-	463817	463918	ttatatcgagttatcTAAGGAAATAGTAGCCGTGATTttattcaactcgaagtgtttgcaTATCACAGTTGCTGTTTCTTTTagatagctcttttgtaagca	(((((..(((((((((((((((((((((((.(((((........((.....))........))))).)))))))))))))).)))))))))...)))))...	-36.6	102	33.3333	1.07647
miR-994-3p	TATCACAGTTGCTGTTTCTTTT	22	JFBF01000147.1	-	463817	463918	ttatatcgagttatcTAAGGAAATAGTAGCCGTGATTttattcaactcgaagtgtttgcaTATCACAGTTGCTGTTTCTTTTagatagctcttttgtaagca	(((((..(((((((((((((((((((((((.(((((........((.....))........))))).)))))))))))))).)))))))))...)))))...	-36.6	102	33.3333	1.07647
miR-995-3p	TAGCACCACATGATTCGGCTT	21	JFBF01000041.1	+	1461866	1461959	gaagcagccatacaaggcccgtatcatgtggatgctgcgcttctatcaactattacacgTAGCACCACATGATTCGGCTTtgtcgggttgtgta	...((((((..((((((((...(((((((((.(((((((..................))))))))))))))))..))))))))..))))))...	-44.1	94	48.9362	0.958696
miR-996-5p	GCGAACATGGATCTAGTGCACG	22	JFBF01000218.1	-	41362	41454	ctctattttgtcgGCGAACATGGATCTAGTGCACGgtttattcataatcaagttcgTGACTAGATTTCATGCTCGTctattaagttgggtcaa	(((.((((....(((((.((((((((((((.(((((.................))))))))))))).)))).)))))....)))).)))....	-27.7	93	39.7849	0.748649
miR-996-3p	TGACTAGATTTCATGCTCGT	20	JFBF01000218.1	-	41362	41454	ctctattttgtcgGCGAACATGGATCTAGTGCACGgtttattcataatcaagttcgTGACTAGATTTCATGCTCGTctattaagttgggtcaa	(((.((((....(((((.((((((((((((.(((((.................))))))))))))).)))).)))))....)))).)))....	-27.7	93	39.7849	0.748649
miR-998-5p	ACTGAATTCTCGTGGTTCTGC	21	JFBF01000005.1	+	2326062	2326177	aaaattcattttggaACTGAATTCTCGTGGTTCTGCattgcataccatgacgaggtaaacgtattgtaattgaaattttgTAGCACCATGAGATTCAGCTCtagcgtgaatttcaa	.(((((((..(((((.(((((.(((((((((.((((((((((((((.......)))).......))))).........))))).)))))))))))))).)))))..)))))))...	-38.7	116	36.2069	0.921429
miR-998-3p	TAGCACCATGAGATTCAGCTC	21	JFBF01000005.1	+	2326062	2326177	aaaattcattttggaACTGAATTCTCGTGGTTCTGCattgcataccatgacgaggtaaacgtattgtaattgaaattttgTAGCACCATGAGATTCAGCTCtagcgtgaatttcaa	.(((((((..(((((.(((((.(((((((((.((((((((((((((.......)))).......))))).........))))).)))))))))))))).)))))..)))))))...	-38.7	116	36.2069	0.921429
miR-999-3p	TGTTAACTGTAAGACTGTGTCT	22	JFBF01000069.1	-	768665	768760	aaattgtgctcaattactgggacatagtcatacagcaaatgttgtgttttgagccaaTGTTAACTGTAAGACTGTGTCTtagtgttgcgccagcat	...(((.((.(((.((((..(((((((((.(((((..((..(((.((.....)))))..))..))))).)))))))))..))))))).)))))...	-37.3	96	39.5833	0.981579
miR-1000-5p	ATATTGTCCTGTCACAGCAGT	21	JFBF01000020.1	+	1908097	1908179	tgccagtgATATTGTCCTGTCACAGCAGTactgttcttctcgatatgatagcctaCTGCTGGGCCGGGGCATTAACAttgtct	...(((((.((.(((((((((.(((((((((((((...........)))))..))))))))))).)))))).)).)))))...	-30	83	48.1928	0.75
miR-1000-3p	CTGCTGGGCCGGGGCATTAACA	22	JFBF01000020.1	+	1908097	1908179	tgccagtgATATTGTCCTGTCACAGCAGTactgttcttctcgatatgatagcctaCTGCTGGGCCGGGGCATTAACAttgtct	...(((((.((.(((((((((.(((((((((((((...........)))))..))))))))))).)))))).)).)))))...	-30	83	48.1928	0.75
miR-1012-3p	TTAGTCAAAGATTTTCCCCATAG	23	3R	-	22687071	22687129	gTGGGTAGAACTTTGATTAATAttgcttgaaaaataTTAGTCAAAGATTTTCCCCATAG	(((((.((((((((((((((((((........)))))))))))))).)))).)))))..	-23.2	59	30.5085	1.28889
miR-2779-5p	ATCCGGCTCGAAGGACCA	18	JFBF01001296.1	+	10177	10245	ttaataggcgctcaATCCGGCTCGAAGGACCAaaatgtcggggttgtcgacgctgtgtttgcctgtgtt	...(((((((..((...((((((((..((((..........)))).)))).))))))..)))))))...	-22.6	69	52.1739	0.627778
miR-2779-3p	ATCCGGCTCGGAGGACCA	18	JFBF01000648.1	-	37574	37668	atccgaaatcctgatggcgatggttaattgagagggttttatttcaggaagcactcgATCCGGCTCGTAGGACCAaaatgtcggggttgtcgaag	...((((((((((((.....(((((...((((.(((((..................)))))..))))...)))))....))))))))).)))...	-26.8	95	48.4211	0.582609
miR-2807a-6-3p	TGGAACGTTTGCTTTTATT	19	JFBF01000881.1	-	22098	22160	aatagaatataaagaagagggcccaacacactaccttgTGGAACTTTTGCTTTTATTtctcta	...((((...(((((((((..(((((.........))).))..))))).))))...))))...	-22.3	63	34.9206	1.01364
miR-3477-5p	TAATCTCAATTTGTAACTGTGA	22	JFBF01000073.1	+	1266526	1266649	cgtgcctagtgtccaatgcaaaattggtTAATCTCAATTTGTAACTGTGAgcgaattcgatatgctgaactcacgttgcatatggagattgcccgaggttgcatccgtttctacattttgtttt	...((..(((((...((((((..((((..((((((....((((((.(((((....((((......)))))))))))))))....))))))..))))..))))))........)))))..))...	-35.5	124	41.129	0.696078
miR-4948-5p	GGCGGAGGTGGCGGCGGC	18	JFBF01000159.1	-	348671	348760	GGCGGAGGTGGCGGCGGCggtggtggtttcaaccgCTTCGGAGGTGGTGGTGGCGgcggccgaggaggcggcggcggcggtggtcgcgga	.......(((((..(.((.............((((((........)))))).((.((.(((.....))).)).)).)).)..)))))...	-34.4	90	77.7778	0.491429
miR-4953-5p	AAAAAAGTTTTATTTTTGCT	20	JFBF01000075.1	-	390643	390724	taattaataataatttgaAAAAAAGTTTTATTTTTGATataatttcattaaaattcaaatatttcgaattattttttaagtc	...((((.((((((((((((....((((...(((((((........)))))))...)))).))))))))))))..))))...	-20.4	82	10.9756	2.26667
miR-4961-5p	CTTTATGTGTATGTATGT	18	X	+	1267656	1267788	cgatatccaatagtagccaactctctcgcTCTCTATGTGTATGTATGTATCttgctatccataTATGTATATCCATATCAGAGAGCcaggattggttgagaccatacgatataacccgaaaccacactggcca	..(((((......(((((((.((.((.((((((((((((.(((((..(((..((.....)).)))..))))).))))).))))))).))))))))))).........))))).........((.....))...	-33.8	133	42.1053	0.603571
miR-4966-5p	TACTAAATATATTGCACATGTT	22	X	+	19452403	19452529	gctgtgtgacaacaaacttgtcggcactggagTACTAAATATATTGCACATGTTcatgcaTGTTCAACATATTTAGCACTCAagtaccgaaaaatgaacaacgaaacgaaaaataacacgaacatca	..(((((..(((.....)))((((.(((.((((.((((((((.(((.((((((....)))))).))).)))))))).)))).))).)))).........................))))).......	-32.7	127	37.0079	0.695745
miR-4968-3p	AACAACAGCAGCAGCAGCA	19	3L	-	11545639	11545793	ttttcctcagagccgcgactgctggcgtgttattgttgctgttgcagcTAGCTGCCACGGTTTGTTGCTTcactgattacgcgcaatgCAGCAACAGCAGCAGCAGCAGAagcaacagcaactaactgcagaggagcaatagcagctgagagttc	.....(((((.((.((..((.((.(((.((((..(((((((((((..((.(((((....(((.((((((.((.((........)).)).)))))))))....)))))))..))))))))))))))))))))))..))....))..))))).....	-59	155	52.2581	0.728395
miR-7933-5p	CCTCAATTGTGGCAAATG	18	JFBF01000188.1	+	338515	338620	acagcttgtcaaaatatctcattagtcccagtggttcagatcctcccagttgaaaaggttggtctcataCCTCAATTGTGGCAAATGtatactttgaataagcaaa	...((((((((((.(((..((((.(((.(((((((..(((((..((..........))..)))))...)))...)))).))).)))).))).)))).))))))...	-26	106	38.6792	0.634146
miR-9369-5p	AGCGAGAGGGTATTATGTATTC	22	X	+	19445351	19445412	AGCGAGAGGGTATTATGTATTCAtatttgtaatatcatgATACATATTCTCCTTTCGCTcta	(((((((((((((((((((((((....)).)))).)))))))).......)))))))))...	-20.6	62	32.2581	1.03
miR-9891-3p	TGGCGGCGGCGGCGGTGGC	19	JFBF01000149.1	+	563598	563683	tagcattgtcattggtgaagggccactacctcggctgcaacgcgccaatgtcagTGGCGGCGGCGGCGGTGGCagtgacagtgaaa	...((((((((((........(((((..((...(((((....(((((.......))))))))))))..)))))))))))))))...	-36	86	60.4651	0.692308

## Sheet: ovary known miRNAs
miR_name	miR_sequence	length	genome ID	strand	start	end	pre-miRNA_seq	Secondary Structure(SS)	Free energy(dG)	LEN	(G+C)%	MFEI
miR-1-3p	TGGAATGTAAAGAAGTATGGAG	22	JFBF01001330.1	-	2402	2472	ttagttCCATTCTTCCTTGCATTCGATAgtactgaaaatatcataTGGAATGTAAAGAAGTATGGAGcaag	...(((((((.((((.((((((((.(((....(((.....)))))).)))))))).)))).)))))))...	-25.8	71	33.8028	1.075
miR-1-5p	CCATTCTTCCTTGCATTCGATA	22	JFBF01001330.1	-	2402	2472	ttagttCCATTCTTCCTTGCATTCGATAgtactgaaaatatcataTGGAATGTAAAGAAGTATGGAGcaag	...(((((((.((((.((((((((.(((....(((.....)))))).)))))))).)))).)))))))...	-25.8	71	33.8028	1.075
miR-2a-5p	CCTCATCAAGTGGTTGTGATA	21	JFBF01000002.1	-	2204158	2204229	atctaagCCTCATCAAGTGGTTGTGATAtggattctcaacgcaTATCACAGCCAGCTTTGATGagctaggat	(((..((.((((((((((((((((((((((...........)))))))))))))..)))))))))))..)))	-32	72	43.0556	1.03226
miR-2a-3p	TATCACAGCCAGCTTTGATG	20	JFBF01000002.1	-	2204158	2204229	atctaagCCTCATCAAGTGGTTGTGATAtggattctcaacgcaTATCACAGCCAGCTTTGATGagctaggat	(((..((.((((((((((((((((((((((...........)))))))))))))..)))))))))))..)))	-32	72	43.0556	1.03226
miR-2b-5p	TTCTTCAAAGCGGTTGTGAAAT	22	JFBF01000022.1	-	1637422	1637520	cgagttgaagttgtgtcaTTCTTCAAAGCGGTTGTGAAATgtttcatttaaaatcaTATCACAGCCAGCTTTGAGGAGcgatacgattttgtcaacagc	...((((((((((((((..((((((((((((((((((.((((((......))).))).)))))))).))))))))))..)))))))))...)))))...	-43.1	99	39.3939	1.10513
miR-2b-3p	TATCACAGCCAGCTTTGAGGAG	22	JFBF01000022.1	-	1637422	1637520	cgagttgaagttgtgtcaTTCTTCAAAGCGGTTGTGAAATgtttcatttaaaatcaTATCACAGCCAGCTTTGAGGAGcgatacgattttgtcaacagc	...((((((((((((((..((((((((((((((((((.((((((......))).))).)))))))).))))))))))..)))))))))...)))))...	-43.1	99	39.3939	1.10513
miR-4-3p	ATAAAGCTAGACAACCATTG	20	JFBF01000054.1	-	204752	204828	acggaattagctactttggcagccgagctttcagtgatcgtttgtctcATAAAGCTAGGCAACCATTGcagttcatt	...(((((.((.....(((..(((.((((((..((((.........)))))))))).)))..)))..)))))))...	-21	77	44.1558	0.617647
miR-iab-4-5p	ACGTATACTGAATGTATCCTGA	22	JFBF01000063.1	-	390040	390113	tcgtatACGTATACTGAATGTATCCTGAgtgtatactatccggTATACCTTCAGTATACGTAACAcgaggccac	((((.(((((((((((((.((((.(((..((.....))..))).)))).)))))))))))))..))))......	-27.3	74	41.8919	0.880645
miR-5-5p	AAAGGAACGTTCGTTGTGATAT	22	2R	-	15548663	15548731	gctaAAAGGAACGATCGTTGTGATATGagttgtttcctaacaTATCACAGTGATTTTCCTTTATAacgc	....(((((((.((((..(((((((((.............)))))))))..))))))))))).......	-21.9	69	36.2319	0.876
miR-5-3p	TATCACAGTGATTTTCCTTGT	21	2R	-	15548663	15548731	gctaAAAGGAACGATCGTTGTGATATGagttgtttcctaacaTATCACAGTGATTTTCCTTTATAacgc	....(((((((.((((..(((((((((.............)))))))))..))))))))))).......	-21.9	69	36.2319	0.876
miR-6-3p	CATCACAGTGGCTGTTCTTT	20	JFBF01000054.1	-	203037	203103	cagggaacagttgctgcgttgtatttgctttattttatagataCATCACAGTGGCTGTTCTTTatat	...((((((((..(((...((((((((..........))))))))...)))..))))))))......	-24.2	67	35.8209	1.00833
miR-7-5p	TGGAAGACTAGTGATTTTGTT	21	JFBF01000368.1	-	139311	139401	taagatacattttgcaTGGAAGACTAGTGATTTTGTTgttttgtttcacgagtaaCAATAAATCCCTTGTCTTCTTacaaagtgtattgac	...(((((((((((...(((((((.((.(((((.(((((((((.....)))..))))))))))).)).)))))))..)))))))))))...	-29.6	91	31.8681	1.02069
miR-7-3p	CAATAAATCCCTTGTCTTCTT	21	JFBF01000368.1	-	139311	139401	taagatacattttgcaTGGAAGACTAGTGATTTTGTTgttttgtttcacgagtaaCAATAAATCCCTTGTCTTCTTacaaagtgtattgac	...(((((((((((...(((((((.((.(((((.(((((((((.....)))..))))))))))).)).)))))))..)))))))))))...	-29.6	91	31.8681	1.02069
let-7-5p	TGAGGTAGTAGGTTGTATAGT	21	JFBF01000010.1	+	2862308	2862383	tctggcaaatTGAGGTAGTAGGTTGTATAGTagtattaacggcatgCTATACAACGTGCTAGCTTTCTttgcttga	((..(((((..(((.(((((.(((((((((((((.......)).))))))))))).))))).)))..)))))..))	-32.6	76	39.4737	1.08667
let-7-3p	CTATACAACGTGCTAGCTTTCT	22	JFBF01000010.1	+	2862308	2862383	tctggcaaatTGAGGTAGTAGGTTGTATAGTagtattaacggcatgCTATACAACGTGCTAGCTTTCTttgcttga	((..(((((..(((.(((((.(((((((((((((.......)).))))))))))).))))).)))..)))))..))	-32.6	76	39.4737	1.08667
miR-8-5p	CATCTTACCGGGCAGCATTAGA	22	JFBF01000093.1	-	156302	156390	aaggacgtctgttcaCATCTTACCGGGCAGCATTAGAtttttcaaatacatttcTAATACTGTCAGGTAAAGATGTCgtccgagtcctt	((((((.((.....((((((((((.(((((.((((((...............)))))).))))).))).))))))).....))))))))	-30.4	89	40.4494	0.844444
miR-8-3p	TAATACTGTCAGGTAAAGATGTC	23	JFBF01000093.1	-	156302	156390	aaggacgtctgttcaCATCTTACCGGGCAGCATTAGAtttttcaaatacatttcTAATACTGTCAGGTAAAGATGTCgtccgagtcctt	((((((.((.....((((((((((.(((((.((((((...............)))))).))))).))).))))))).....))))))))	-30.4	89	40.4494	0.844444
miR-9a-5p	TCTTTGGTTATCTAGCTGTATGA	23	3L	+	19558231	19558308	gctatgttgTCTTTGGTTATCTAGCTGTATGAgtgataaataacgtcaTAAAGCTAGCTTACCGAAGTTAatattagc	((((((((..(((((((...((((((.(((((((........)).))))).))))))...)))))))..))))).)))	-27.7	78	34.6154	1.02593
miR-9a-3p	TAAAGCTAGCTTACCGAAGTTA	22	3L	+	19558231	19558308	gctatgttgTCTTTGGTTATCTAGCTGTATGAgtgataaataacgtcaTAAAGCTAGCTTACCGAAGTTAatattagc	((((((((..(((((((...((((((.(((((((........)).))))).))))))...)))))))..))))).)))	-27.7	78	34.6154	1.02593
miR-9b-5p	TCTTTGGTGATTTTAGCTGTAT	22	JFBF01000027.1	-	1320107	1320198	tgcatattatttgtTCTTTGGTGATTTTAGCTGTATggtgggcgtactagaaatccaTAGAGCTTTATTACCAAAAACCaaatgatttttgc	.(((.((((((((...(((((((((...((((.((((((((.....))).....))))).))))..)))))))))...))))))))...)))	-28.8	92	33.6957	0.929032
miR-9b-3p	TAGAGCTTTATTACCAAAAACC	22	JFBF01000027.1	-	1320107	1320198	tgcatattatttgtTCTTTGGTGATTTTAGCTGTATggtgggcgtactagaaatccaTAGAGCTTTATTACCAAAAACCaaatgatttttgc	.(((.((((((((...(((((((((...((((.((((((((.....))).....))))).))))..)))))))))...))))))))...)))	-28.8	92	33.6957	0.929032
miR-9c-5p	TCTTTGGTATTCTAGCTGTAGA	22	JFBF01000027.1	-	1324087	1324172	atttttgctgtgTCTTTGGTATTCTAGCTGTAGAttcttaaatatgctatcatcTAAAGCTTTTATACCAAAGCTccagcttaaat	((((..((((...(((((((((...((((.(((((................))))).))))...)))))))))...))))..))))	-25.5	86	31.3953	0.944444
miR-9c-3p	TAAAGCTTTTATACCAAAGCT	21	JFBF01000027.1	-	1324087	1324172	atttttgctgtgTCTTTGGTATTCTAGCTGTAGAttcttaaatatgctatcatcTAAAGCTTTTATACCAAAGCTccagcttaaat	((((..((((...(((((((((...((((.(((((................))))).))))...)))))))))...))))..))))	-25.5	86	31.3953	0.944444
miR-10-5p	ACCCTGTAGATCCGAATTTGTT	22	JFBF01000063.1	+	1439490	1439566	tctacatccACCCTGTAGATCCGAATTTGTTttgatgtttgtggtgaCAAATTCGGTTCTAGAGAGGTTtgtgtggt	.((((((..(((((.((((.(((((((((((..............))))))))))).)))).)).)))..)))))).	-30.7	77	41.5584	0.959375
miR-10-3p	CAAATTCGGTTCTAGAGAGGTT	22	JFBF01000063.1	+	1439490	1439566	tctacatccACCCTGTAGATCCGAATTTGTTttgatgtttgtggtgaCAAATTCGGTTCTAGAGAGGTTtgtgtggt	.((((((..(((((.((((.(((((((((((..............))))))))))).)))).)).)))..)))))).	-30.7	77	41.5584	0.959375
miR-11-3p	CATCACAGTCTGAGTTCTTGCT	22	JFBF01000005.1	+	2323676	2323749	tgacgGGAGCTCTGGCTGTGATTTGCgtttcacaatcaaatttcatttcgCATCACAGTCTGAGTTCTTGCTga	...(..((((((.((((((((..((((.....................)))))))))))).))))))..)....	-26.5	74	44.5946	0.80303
miR-12-5p	TGAGTATTACATCAGGTACTGGT	23	JFBF01000073.1	+	1266962	1267060	agtgcgttcgtccggtTGAGTATTACATCAGGTACTGGTgtgctatcgcttgttaaatctacCAGTACTTATGTCATACTGTcccggatgccacgccca	...((((.(((((((...(((((.((((.(((((((((((...................))))))))))))))).)))))...)))))))..))))...	-37.4	99	48.4848	0.779167
miR-12-3p	CAGTACTTATGTCATACTGT	20	JFBF01000073.1	+	1266962	1267060	agtgcgttcgtccggtTGAGTATTACATCAGGTACTGGTgtgctatcgcttgttaaatctacCAGTACTTATGTCATACTGTcccggatgccacgccca	...((((.(((((((...(((((.((((.(((((((((((...................))))))))))))))).)))))...)))))))..))))...	-37.4	99	48.4848	0.779167
miR-13a-3p	TATCACAGCCATTTTGATGAGT	22	JFBF01000020.1	+	1021471	1021565	gcagattcttgcgcaactcttcaagatgttgtgaaatgttttcaagcaactctattcaTATCACAGCCATTTTGATGAGTttcgtttgaattata	...(((((..(((.(((((.((((((((((((((.(((..................))).)))))).)))))))).))))).)))..)))))...	-30.7	95	34.7368	0.930303
miR-13b-3p	TATCACAGCCATTTTGACGAGTT	23	JFBF01000020.1	+	1021889	1021957	catttcgttaaaatgtttgtgtttatgtcgccatttgcatactcaTATCACAGCCATTTTGACGAGTTt	...((((((((((((..((((..((((..((.....)).....)))).))))..))))))))))))...	-20.1	69	34.7826	0.8375
miR-14-5p	GGGAGCGAGACGGGGACTCACT	22	2R	+	5441267	5441329	tgtGGGAGCGAGACGGGGACTCACTgtgcttattaaatagTCAGTCTTTTTCTCTCTCCTATa	((((((((.((((...(((((.(((((.........))))).)))))...)))).))))))))	-25.1	63	44.4444	0.896429
miR-14-3p	TCAGTCTTTTTCTCTCTCCT	20	JFBF01000236.1	-	279258	279395	tgttttcggagtaaacgttctgcaacctatgtgggagcgagatagggacttgctgtcatttgaaaaacttttacaaccagTCAGTCTTTTTCTCTCTCCTatagaaattgcgggcgtatcaacatgtccgaaacatat	((.(((((((((..(((.(((((((....((((((((.((((.(..((((..(((......(((....)))......)))..))))..).)))).))))))))....))))))))))....))...)))))))))...	-45.2	138	41.3043	0.792982
miR-31b-5p	TGGCAAGATGTCGGCATAGCT	21	JFBF01000073.1	+	639392	639499	taggcaattgctgaactTGGCAAGATGTCGGAATAGCTgaatgtatccttatgaaggaagttcaaaaccacggcTATGCCTCATCTAGTCAATTGctgcgattgtagg	...((((((((.....(((((.(((((..((.(((((((......(((((...))))).(((...)))..))))))).)).))))).))))).....))))))))...	-33.3	108	43.5185	0.708511
miR-33-5p	TTGCATTGTAGTCGCATTGT	20	JFBF01000286.1	+	72318	72383	atTTGCATTGTAGTCGCCTTGTtgactttataagtttagcgacaacacaagtgattatctgcgtat	...((((..((((((((..(((((...(((......)))...)))))...)))))))).))))...	-13.7	66	36.3636	0.570833
miR-34-5p	TGGCAGTGTGGTTAGCTGGTT	21	JFBF01000004.1	+	3720580	3720663	ggctaagcgcttTGGCAGTGTGGTTAGCTGGTTgtgtcgcttacttcattgaattcaCAGCCACTATCTTCACTGCCGCCgcga	.......(((..((((((((..(.(((.((((((((....(((......)))...))))))))))).)..))))))))..))).	-33	84	52.381	0.75
miR-34-3p	CAGCCACTATCTTCACTGCCGCC	23	JFBF01000004.1	+	3720580	3720663	ggctaagcgcttTGGCAGTGTGGTTAGCTGGTTgtgtcgcttacttcattgaattcaCAGCCACTATCTTCACTGCCGCCgcga	.......(((..((((((((..(.(((.((((((((....(((......)))...))))))))))).)..))))))))..))).	-33	84	52.381	0.75
miR-54b-3p	CGAAGTCAAACTGCTGTA	18	JFBF01000455.1	-	10884	10977	agtgggcatctggatagcgcatcggcgactacgttgagggtacctttgcgatactctagttCGAAGTCAAACTGCTGTAgctctagtgcccacc	.(((((((.(((((..(((((.(((.((((.((...((((((.........))))))....)).))))...))).))).)))))))))))))).	-34.7	94	53.1915	0.694
miR-71a-5p	TGAGACGATGAAATATAGT	19	JFBF01000003.1	+	2853727	2853865	tgtagccgtatgtctagagatgtttgaaatgactggacctTGAGACGATGAAATATATTctttaaaattcagaaaaaaaatatattaaaatccaagtcggaccacaagtttgcaaactctcagataccgaatatgtgct	...((((((((((((.((((.(((((((((...(((.((....((((((..((((((((.(((...........))).))))))))...)))...))))).)))...)))).))))))))))))).....))))).)))	-28.2	139	33.8129	0.6
miR-79-5p	TTTGGCGCTTTAGCTGTATGA	21	JFBF01000027.1	-	1321247	1321315	tcgcTTTGGCGCTTTAGCTGTATGAtagatttgactacttcaTAAAGCTAGATTACCAAAGCATtgaag	..(((((((...(((((((.((((((((......)))..))))).)))))))...))))))).......	-23	69	37.6812	0.884615
miR-79-3p	TAAAGCTAGATTACCAAAGCAT	22	JFBF01000027.1	-	1321247	1321315	tcgcTTTGGCGCTTTAGCTGTATGAtagatttgactacttcaTAAAGCTAGATTACCAAAGCATtgaag	..(((((((...(((((((.((((((((......)))..))))).)))))))...))))))).......	-23	69	37.6812	0.884615
miR-92b-3p	AATTGCACTAGTCCCGGCCTG	21	JFBF01000012.1	-	2827283	2827355	tgcgtAGGTCGTGCCTGGTGCTTAATTtgtttttgttattgtgtctcaAATTGCACTAGTCCCGGCCTGcaga	...((((((((...(((((((..((((((.................)))))))))))))...))))))))...	-24.9	73	46.5753	0.732353
miR-100-5p	AACCCGTAGATCCGAACTTGTG	22	JFBF01000010.1	+	2862106	2862178	ttaacagaAACCCGTAAATCCGAACTTGTGctgttgtttgtgttgcaagaccggcattatgggagtctgtcaa	...(((((..(((((((..(((..(((((((........))...)))))..)))..)))))))..)))))...	-24	73	43.8356	0.75
miR-124-3p	TAAGGCACGCGGTGAATGCC	20	JFBF01000080.1	-	6511	6592	tacgtttttctcctGGTATCCACTGTAGGCCTATATGttatttggtcaTAAGGCACGCGGTGAATGCCaagagcgaacgaaa	..(((((..(((.((((((.((((((..((((.((((.........))))))))..)))))).)))))).))).)))))...	-32	82	45.122	0.864865
miR-125-5p	TCCCTGAGACCCTAACTTGTGA	22	JFBF01000010.1	+	2862646	2862738	tgtttgtatggctgatTCCCTGAGACCCTAACTTGTGActtttaacatcagtttcACAAGTTTTGATCTCCGGTATtggccgcaaacttgctg	.((((((..(((..((..((.((((....(((((((((.....(((....))))))))))))....)))).)).))..)))))))))......	-31	93	43.0108	0.775
miR-125-3p	ACAAGTTTTGATCTCCGGTAT	21	JFBF01000010.1	+	2862646	2862738	tgtttgtatggctgatTCCCTGAGACCCTAACTTGTGActtttaacatcagtttcACAAGTTTTGATCTCCGGTATtggccgcaaacttgctg	.((((((..(((..((..((.((((....(((((((((.....(((....))))))))))))....)))).)).))..)))))))))......	-31	93	43.0108	0.775
miR-137-3p	TATTGCTTGAGAATACACGTAG	22	JFBF01000025.1	-	1174569	1174693	tgcgtcaaaggttatgaaacttgaacggccACGCGTATTCTTGGGTTACTAAcacgctgtttatgttgtTATTGCTTGAGAATACACGTAGttaacaagtcttcgtccacacaccttttgacagt	...(((((((((.((((((((((....((.(((.(((((((..(((...(((((.((.......)))))))..)))..))))))).))).))...))))).)))))......)))))).)))...	-37.8	125	41.6	0.726923
miR-184-5p	CCTTATCATTCTTTCGCCCCGT	22	JFBF01000128.1	+	433640	433727	accggtgcattcgtacCCTTATCATTCTTTCGCCCCGTgtgtgcattgtcgacTGGACGGAGAACTGATAAGGGCTcgtatcaccatg	...((((.((.((..((((((((((((((.((.((.((.((........)))).)).))))))).)))))))))..)).))))))...	-30.2	88	52.2727	0.656522
miR-184-3p	TGGACGGAGAACTGATAAGGGCA	23	JFBF01000128.1	+	433640	433727	accggtgcattcgtacCCTTATCATTCTTTCGCCCCGTgtgtgcattgtcgacTGGACGGAGAACTGATAAGGGCTcgtatcaccatg	...((((.((.((..((((((((((((((.((.((.((.((........)))).)).))))))).)))))))))..)).))))))...	-30.2	88	52.2727	0.656522
miR-190-5p	AGATATGTTTGATATTCTTGGTTG	24	JFBF01000086.1	-	882745	882840	cgctaatagttccagtcAGATATGTTTGATATTCTTGGTTGttacatttaaaggttcaCCCAGGAATCAAACATATTATTactgcgattattaata	...(((((((..((((..((((((((((((..((((((.((..((........)).)).))))))))))))))))))...))))..)))))))...	-29.9	96	31.25	0.996667
miR-193-5p	TGGGATTTTTTAGATCAGCAGT	22	JFBF01000072.1	-	185556	185671	ttatgctttcattatggtTGGGATTTTTTAGATCAGCAGTtaaatatttacggtttagactgagtttaaacaaacattcTACTGGCCTACTAAGTCCCAACatagttacagcaaat	...((((...(((((.((((((((((..(((..(((.((.............((((((((...)))))))).......)).)))..)))..)))))))))))))))...))))...	-32.1	116	32.7586	0.844737
miR-210a	CTTGTGCGTGTGACAGCGGCT	21	JFBF01000084.1	-	612915	612995	ggtacttattgcAGCTGCTGGCCACTGCACAAGATtagattatgactCTTGTGCGTGTGACAGCGGCTattgtgagagacc	(((.(((((...((((((((..(((((((((((((((.....))).))))))))).))).))))))))...)))))..)))	-36.5	81	49.3827	0.9125
miR-219-5p	TGATTGTCCAAACGCAATTCT	21	JFBF01000126.1	-	423692	423769	tagctcTGATTGTCCAAACGCAATTCTtgatcgatttaaaatatttcaagggttgtgactggacatcgtggctcgaaa	.(((..(((.((((((..(((((..(((((...............)))))..)))))..)))))))))..))).....	-28.4	78	39.7436	0.916129
miR-240-5p	TTTGGCTTTGAATTTTAT	18	JFBF01000215.1	-	494171	494283	aagagcgagcgcgtgggttgtcgacaatgcggtTTTGGCTTTGAAATTTATgagtctcgcacatacattcttaaaactgagctcgaaattgctgacaacaacattttgctaca	...((((((...((..((((((..((((.((..((..(.((((((((.((((.(.....).)))).))).))))).)..))..))..))))..)))))).))..))))))...	-26.3	113	42.4779	0.547917
miR-252-5p	CTAAGTACTAGTGCCGCAGGAG	22	JFBF01000214.1	+	97404	97509	tttcgctaatatcgcttttCTAAGTACTAGTGCCGCAGGAGatagttcaaacgacacgtagtagacCCCTGCTGCCCCAGTGCTTATCaaagcgtgcctagtgtca	...(((((....((((((..((((((((...((.(((((.((....))..(((...)))........))))).))...))))))))..))))))....)))))...	-32.1	106	48.1132	0.629412
miR-263a-5p	AATGGCACTGGAAGAATTCAC	21	JFBF01000022.1	-	329536	329624	atcccggcacagttAATGGCACTGGAAGAATTCACgggattttttatatataattccCGTGATCTCTTAGTGGCATCTAtggtgtcggg	..((((((((..(..(((.(((((..(((..((((((((...............)))))))))))..))))).)))..)..))))))))	-40.3	89	43.8202	1.03333
miR-263a-3p	CGTGATCTCTTAGTGGCATCTA	22	JFBF01000022.1	-	329536	329624	atcccggcacagttAATGGCACTGGAAGAATTCACgggattttttatatataattccCGTGATCTCTTAGTGGCATCTAtggtgtcggg	..((((((((..(..(((.(((((..(((..((((((((...............)))))))))))..))))).)))..)..))))))))	-40.3	89	43.8202	1.03333
miR-274-5p	TTTTTGACCGACACTAACGGGGA	23	3L	+	11650018	11650117	tcctgtgttgcagtttcgtTTTGTGACCGACACTAACGGGTAattgtttggccgccaggattaCTCGTTTTTGCGATCACAAATTAtgaaattgcagcaa	.....(((((((((((((((((((((.((.((..(((((((((((..((((...)))))))))))))))..)))).)))))))..)))))))))))))).	-42.7	100	43	0.993023
miR-275-5p	CGCGCTAATCAGTGACCGGGGCT	23	JFBF01003687.1	-	2731	2815	caagtactttgCGCGCTAATCAGTGACCGGGGCTgggttgttatctaaggcagTCAGGTACCTGAAGTAGCGCGCGaagtgcctg	((.(((((((((((((((.((((..(((..(((((..(((.....)))..))))).)))..))))..))))))))))))))).))	-42.2	85	55.2941	0.897872
miR-275-3p	TCAGGTACCTGAAGTAGCGCGCG	23	JFBF01003687.1	-	2731	2815	caagtactttgCGCGCTAATCAGTGACCGGGGCTgggttgttatctaaggcagTCAGGTACCTGAAGTAGCGCGCGaagtgcctg	((.(((((((((((((((.((((..(((..(((((..(((.....)))..))))).)))..))))..))))))))))))))).))	-42.2	85	55.2941	0.897872
miR-276a-5p	AGCGAGGTATAGAGTTCCTACG	22	JFBF01000015.1	+	288546	288624	cctggtttttgccatcAGCGAGGTATAGAGTTCCTACGttgtatttagaattgTAGGAACTTCATACCGTGCTCTtgga	...........(((..(((..(((((..((((((((((.............))))))))))..)))))..)))..))).	-29.7	79	43.038	0.873529
miR-276a-3p	TAGGAACTTCATACCGTGCTCT	22	JFBF01000015.1	+	288546	288624	cctggtttttgccatcAGCGAGGTATAGAGTTCCTACGttgtatttagaattgTAGGAACTTCATACCGTGCTCTtgga	...........(((..(((..(((((..((((((((((.............))))))))))..)))))..)))..))).	-29.7	79	43.038	0.873529
miR-276b-3p	TAGGAACTTAATACCGTGCTCT	22	JFBF01000015.1	+	91725	91798	aagccatcAGCGAGGTATAGAGTTCCTACGTgactttaaagaattgTAGGAACTTAATACCGTGCTCTtggagg	...(((..(((..(((((..((((((((((...((....))...))))))))))..)))))..)))..)))...	-29.2	74	43.2432	0.9125
miR-277-5p	CGTGTCAGGGGTGCATTTGCA	21	3R	+	5925744	5925843	ttgaaggttttgggctgcgtgtcaggagtgcatttgcactgaaacattctgaagcttgTAAATGCACTATCTGGTACGACAttccagaacgtacaatc	......(((((((..(((((..((((((((((((((((((............))..)))))))))))).))))..))).))..)))))))........	-37.6	98	43.8776	0.874419
miR-278-3p	TCGGTGGGACTTTCGTCCGTT	21	JFBF01000380.1	-	13295	13384	gatggttcagtgcgaccggatgagggtcctcaacgaccgttttcattaatatgcgggTCGGTGGGACTTTCGTCCGTTtgtaagaccata	.((((((...(((((.(((((((..((((.((.(((((((............)).))))).))))))..))))))).))))).)))))).	-40.9	90	51.1111	0.88913
miR-279-5p	TTGACATTGATTTTCTTTG	19	JFBF01000067.1	-	940982	941086	tagattcattatcagttgtTTGACATTCATTTTCTTTGtgcactagcattcggaatagtgaaagaagacacaaagaaagcgaatgcaggaaattgaatgaatatg	...((((((..((((((..(((.(((((..(((((((((((((((..........)))))........))))))))))..))))))))..))))))))))))...	-29.7	105	33.3333	0.848571
miR-279-3p	TGACTAGTTCCACACTCATT	20	JFBF01001543.1	-	9090	9175	TGACTAGTTCCACACTCCTTgactagctttcagagcacagttagtgagctcagcgctattactgccgcttagctgtcagagtgaat	............(((((..((((.((((....((((.(((((((((.......)))))..))))..)))))))))))))))))...	-25	86	47.6744	0.609756
miR-281-5p	AAGAGAGCTATCCATCGACAGTC	23	JFBF01000183.1	+	324182	324252	aaaatgAAGAGAGCTATCCATCGACAGTCaagtattataatataCTGTCATGGAATTGCTCTTTTtgtata	...(..((((((((..(((((.((((((...((((....)))))))))))))))...))))))))..)...	-26	71	30.9859	1.18182
miR-281-3p	CTGTCATGGAATTGCTCTTTT	21	JFBF01000183.1	+	324182	324252	aaaatgAAGAGAGCTATCCATCGACAGTCaagtattataatataCTGTCATGGAATTGCTCTTTTtgtata	...(..((((((((..(((((.((((((...((((....)))))))))))))))...))))))))..)...	-26	71	30.9859	1.18182
miR-282-5p	TAGCCTCTACTAGGCTTTGTC	21	JFBF01000001.1	-	5403998	5404093	aattcttggactgaatcTAGCCTCTACTAGGCTTTGTCtgtgtgagtttaaagaatatcagACATAGCCTAAAAGAGGTTAGGtgaaacaggaaca	..((((((......(((((((((((..((((((.(((((((((...........))).)))))).))))))..)))))))))))....))))))..	-40.1	96	38.5417	1.08378
miR-282-3p	ACATAGCCTAAAAGAGGTTAGG	22	JFBF01000001.1	-	5403998	5404093	aattcttggactgaatcTAGCCTCTACTAGGCTTTGTCtgtgtgagtttaaagaatatcagACATAGCCTAAAAGAGGTTAGGtgaaacaggaaca	..((((((......(((((((((((..((((((.(((((((((...........))).)))))).))))))..)))))))))))....))))))..	-40.1	96	38.5417	1.08378
miR-283-5p	AAATATCAGCTGGTAATTCTG	21	JFBF01000073.1	+	1264457	1264575	ccacgctgattgattcttaaaggtAAATATCAGCTGGTAATTCTGggattttatcaattttcaaacactCGGAATTTCAGTTGGTATACActtttacgaattctatgtagtcatcgcaa	...((.((((((((((.(((((((..(((((((((((.(((((((((....................))))))))))))))))))))..))))))).)))))......))))).))...	-33.3	119	34.4538	0.812195
miR-283-3p	CGGAATTTCAGTTGGTATACA	21	JFBF01000073.1	+	1264457	1264575	ccacgctgattgattcttaaaggtAAATATCAGCTGGTAATTCTGggattttatcaattttcaaacactCGGAATTTCAGTTGGTATACActtttacgaattctatgtagtcatcgcaa	...((.((((((((((.(((((((..(((((((((((.(((((((((....................))))))))))))))))))))..))))))).)))))......))))).))...	-33.3	119	34.4538	0.812195
miR-284-5p	CCTGGAATTAAGTTGACTGGGT	22	JFBF01000001.1	-	1043706	1043810	tttgcgttgcaattCCTGGAATTAAGTTGACTGGGTagccatcaaagcacggcttgcaaatcgctttataaGTCAGCAACTTGATTCCAGCAAatgcgatgccaa	...((((((((.((.((((((((((((((.((((..((((..........)))).((.....))........)))))))))))))))))).)).))))))))...	-41	105	43.8095	0.891304
miR-284-3p	GTCAGCAACTTGATTCCAGCAA	22	JFBF01000001.1	-	1043706	1043810	tttgcgttgcaattCCTGGAATTAAGTTGACTGGGTagccatcaaagcacggcttgcaaatcgctttataaGTCAGCAACTTGATTCCAGCAAatgcgatgccaa	...((((((((.((.((((((((((((((.((((..((((..........)))).((.....))........)))))))))))))))))).)).))))))))...	-41	105	43.8095	0.891304
miR-285-3p	TAGCACCATTCGAAATCAGTG	21	JFBF01000044.1	+	1522758	1522873	attcaagttgaaagaactgggatcggttggtgcatagatatcgggggctattatttaatatacgctaaaatttaaatttcTAGCACCATTCGAAATCAGTGcttttaattgaaacg	.(((.(((((((((.(((((..(((..((((((.((((.......((((((........))).)))............))))))))))..)))..))))).))))))))))))...	-34.3	116	34.4828	0.8575
miR-305-5p	ATTGTACTTCATCAGGTGCTC	21	JFBF01003687.1	-	2581	2652	catgtctATTGTACTTCATCAGGTGCTCtggtgttcgggttaccCGGCACATGTTGAAGTACATTCaatatg	(((((....(((((((((.((.(((((..((((.......)))).))))).)).)))))))))....)))))	-26.4	72	44.4444	0.825
miR-305-3p	CGGCACATGTTGAAGTACATTC	22	JFBF01003687.1	-	2581	2652	catgtctATTGTACTTCATCAGGTGCTCtggtgttcgggttaccCGGCACATGTTGAAGTACATTCaatatg	(((((....(((((((((.((.(((((..((((.......)))).))))).)).)))))))))....)))))	-26.4	72	44.4444	0.825
miR-306-5p	CCAGGTACTTAGTGACTCTC	20	JFBF01000027.1	-	1321840	1321903	CCAGGTACTTAGTGACTCTCaagtaggcattgccatttaacgctgagggttactttgtgcctaa	..((((((..(((((((((((.((.(((...))).....))..)))))))))))..))))))..	-27.2	64	45.3125	0.937931
miR-307a-3p	TCACAACCTCCTTGAGTGAGC	21	JFBF01000245.1	-	68426	68508	tgtctTGCTTTGACTCACTCAACCtgggtgtgatgtttttgattcggtatccaTCACAACCTCCTTGAGTGAGCgatagcagg	...(((((((((.(((((((((...((.(((((((.....(((.....)))))))))).))...)))))))))))).))))))	-33	83	46.988	0.846154
miR-308-5p	CGCAGTATATTTTTGTGTTATG	22	JFBF01000075.1	+	955974	956061	taatgattatgcggcaCGCAGTATATTTTTGTGTTATGtgtacttaacaatcaTATCACAGGATTATACTGTgagcagcgtatcactt	...(((.(((((.((.(((((((((.(..((((.(((((((.....)))..)))).))))..).))))))))).)).))))))))...	-32.1	88	35.2273	1.03548
miR-308-3p	TATCACAGGATTATACTGT	19	JFBF01000075.1	+	955974	956061	taatgattatgcggcaCGCAGTATATTTTTGTGTTATGtgtacttaacaatcaTATCACAGGATTATACTGTgagcagcgtatcactt	...(((.(((((.((.(((((((((.(..((((.(((((((.....)))..)))).))))..).))))))))).)).))))))))...	-32.1	88	35.2273	1.03548
miR-309-3p	TCACTGGGTAAAGTTTGTCCT	21	JFBF01000054.1	-	205208	205296	caatattatacggcaaactatattcagctgtggtgtcaactcctgtacaattttctgcaTCACTGGGTAAAGTTTGTCCTataatgcca	...(((((((.((((((((.((..((...(((((((....................)))))))))..)).)))))))).)))))))...	-23.6	89	38.2022	0.694118
miR-311-3p	TATTGCACAATCACCGGCCTGA	22	JFBF01001268.1	-	22680	22752	cttttttcggtcgtgggttgtcgtaatgtgtggttttgcgtatcgTATTGCACAATCCCCGGCCTGAaaacaa	...((((((((((.(((((((.((((((..((((.......))))))))))))))))).))))).)))))...	-24.7	73	46.5753	0.726471
miR-312-3p	TATTGCACTTGAGACGGCCTGA	22	2R	-	16471561	16471626	gattTGGTTCGTCACAAGGGCAATTCTgcattttttaactagTATTGCACTTGAGACGGCCTGAtt	...(..(..((((.((((.(((((.(((...........))).))))).)))).))))..)..)..	-19.7	66	40.9091	0.72963
miR-314-3p	TATTCGAGCCAATAAGTTC	19	3L	+	11766112	11766201	tcGTAACTTGTGTGGCTTCGAACTTACCtagttgaggaaaactcccatgtcggattttgttacctctggTATTCGAGCCAATAAGTTCGG	.((.(((((((.(((((.((((..((((.....((((.(((.(((......))).)))....)))).)))))))))))))))))))))).	-27.2	90	44.4444	0.68
miR-316-5p	TGTCTTTTTCCGCTTACTGTCG	22	JFBF01000065.1	-	1187327	1187417	tgcaattctggtagattTGTCTTTTTCCGCTTACTGTCGctttgtttgggacgacaggaaaggggaagagacgtattcacttagaattcga	((.(((((((((.((..(((((((((((.(((.((((((((.......)).))))))..))))))))))))))...))))).)))))))).	-32.9	91	42.8571	0.84359
miR-317-5p	CGGGATACACCCTGTGCTCGCT	22	JFBF01000004.1	+	3667822	3667925	tcttatgcatctactgcCGGGATACACCCTGTGCTCGCTtcgtaaatgttcgtaaccgagtcagTGAACACAGCTGGTGGTATCTCagtggtggttgcatgtgt	...((((((.((((..(.(((((((((((((((.((((((((...((....))...)))...))))).)))))..))).))))))).)..)))).))))))...	-40.6	104	50	0.780769
miR-317-3p	TGAACACAGCTGGTGGTATCTC	22	JFBF01000004.1	+	3667822	3667925	tcttatgcatctactgcCGGGATACACCCTGTGCTCGCTtcgtaaatgttcgtaaccgagtcagTGAACACAGCTGGTGGTATCTCagtggtggttgcatgtgt	...((((((.((((..(.(((((((((((((((.((((((((...((....))...)))...))))).)))))..))).))))))).)..)))).))))))...	-40.6	104	50	0.780769
miR-318-5p	TATACCAAGTTCAGTTTTG	19	JFBF01000147.1	-	463595	463696	tcagttttgatatatgagaTATACCAAGTTCAGTTTTGttcaaatgattgttctgttgcctttcaTCACTGGGCTTTGTTTATCTCAtagtattaaaatgtg	...((((((((((((((((((.((.(((..((((..((..(((..((....))..))).....))..))))..))).)).)))))))).))))))))))...	-30.1	102	31.3725	0.940625
miR-318-3p	TCACTGGGCTTTGTTTATCTCA	22	JFBF01000147.1	-	463595	463696	tcagttttgatatatgagaTATACCAAGTTCAGTTTTGttcaaatgattgttctgttgcctttcaTCACTGGGCTTTGTTTATCTCAtagtattaaaatgtg	...((((((((((((((((((.((.(((..((((..((..(((..((....))..))).....))..))))..))).)).)))))))).))))))))))...	-30.1	102	31.3725	0.940625
miR-375-3p	TTTGTTCGTTTGGCTTAAGTT	21	JFBF01000122.1	-	685315	685447	tctggatcatgtctgcgcctaagttgcgaattacttgagccaagtgaatagaaactgtcacaattgtttaaacaaaagTTTGTTCGTTTGGCTTAAGTTattttcaaacttaagtggcaacgacttggccaac	..(((.(((.((((((((.((((((..((((.(((((((((((..(((((((...(((.((....))....)))....)))))))..))))))))))).))))...)))))).))).))..))).))))))..	-41.7	133	38.3459	0.817647
miR-927-5p	TTTAGAATTCCTACGCTTTACC	22	JFBF01000941.1	-	10456	10555	agaatccttgcaactcatTTTAGAATTCCTACGCTTTACCgtagaaattgttaatcggCAAAGCGTTTGGATTCTGAAACgagcggcagtcaagggtaaa	...((((((((..(((.(((((((((((..(((((((.(((...((....))...))).)))))))..))))))))))).)))..)))....)))))...	-37.2	100	41	0.907317
miR-927-3p	CAAAGCGTTTGGATTCTGAAAC	22	JFBF01000941.1	-	10456	10555	agaatccttgcaactcatTTTAGAATTCCTACGCTTTACCgtagaaattgttaatcggCAAAGCGTTTGGATTCTGAAACgagcggcagtcaagggtaaa	...((((((((..(((.(((((((((((..(((((((.(((...((....))...))).)))))))..))))))))))).)))..)))....)))))...	-37.2	100	41	0.907317
miR-932-5p	TCAATTCCGTAGTGCATTGCAGT	23	JFBF01000243.1	-	294711	294801	aaacgctatggagtcaTCAATTCCGTAGTGCATTGCAGTttgttgttgcaattacTGCAAGCATTGTGGAAGTGATaataccctagcggca	...(((((.((..(.((((.((((..(((((.(((((((((((....))))..))))))))))))..)))).)))).)..)).)))))...	-37.3	91	42.8571	0.95641
miR-956-5p	GTGTTTGGAATGGTCTCGCTGGC	23	JFBF01000088.1	-	1237612	1237711	atcGTGTTTGGAATGGTCTCGCTGGCtaacagtacgtcgtttagattgaataatactctgaaagatttgcacaaagcacaagggagcaagcaagcacggg	.(((((((((...((.((((..(((((....(((..((.((((((...........)))))).))..)))....))).)).)))).))..))))))))).	-28.6	100	45	0.635556
miR-956-3p	TTTCGAGACCACTCTAATCCATT	23	3L	-	11766831	11766978	gatcgttatcGTGTTTGGAATGGTCTCGTTAGCTaacggatgagcaagtgctcggctcactggcccaaatgcagtttgcccggagacgccggttaacccagcactgaaatgtgtagTTTCGAGACCACTCTAATCCATTgcagcattt	....(((...(((.(((((.((((((((..((((((((........((((((.((...((((((......((.....))..(....)))))))...)).))))))....))).))))).)))))))).)))))..)))...)))....	-45.8	148	50	0.618919
miR-958-3p	TGAGATTCTTCTATTCTACTTT	22	3L	-	22662389	22662480	ggcgtgtctatggcaAGTAGAATAGCAGGCTTATCACAtgtttaattcaatctgctgTGAGATTCTTCTATTCTACTTTcgacaacacccgt	((.((((...(((.(((((((((((.(((....(((((.((............)))))))...))).))))))))))))))...))))))..	-27.6	92	41.3043	0.726316
miR-959-3p	TTGGCATCGGGGGTATTATG	20	2L	+	5640940	5641037	ttaactttgttctatattcTTAGTACTCGGGTTGATAAAGaccttttcttcagggagcctTTGTCATCGGGGGTATTATGAAatatagtttaaagaaa	....(((((..((((((((.((((((((....((((((((.((((......))))...))))))))....)))))))).))).)))))..)))))...	-28.2	98	33.6735	0.854545
miR-961-5p	TTTGATCACCAGTAACTGAGAT	22	2L	+	5641191	5641279	tcaagggccgagttaccTTTGATCACCAGTAACTGAGATtgtttctgatacggtTTCGTTTTCTGGCAATCAAAAGaacttggactcga	....((((((((((...((((((..((((.(((.((((..((.......))..)))))))..))))..))))))..))))))).)))..	-29.7	89	42.6966	0.781579
miR-970-3p	TCATAAGACACACGCGGCTAT	21	JFBF01000172.1	-	303592	303719	tgggttgcacttgaaaataattatataatgaaatgttgtagctggcgtttgttttatttggtagcagtgattgaaactaTCATAAGACACACGCGGCTATtacatttttttgttatcaacgcaattgt	...(((((..((((.(((((.........(((((((..(((((.((((.((((((((.((((..(((...)))..))))..)))))))).)))))))))..))))))).))))).)))).)))))...	-33.8	128	32.8125	0.804762
miR-971-3p	TTGGTGTTACTTCTTACAGTGA	22	JFBF01000003.1	+	1400503	1400597	aaattccattgccattcgctgtaagttgctaacaacagagctgtcgatttgcaaacgcTTGGTGTTACTTCTTACAGTGActgttgatggagcaa	...(((((((..((.((((((((((....(((((...(((((((......)))...))))..)))))...)))))))))).))..)))))))...	-32.5	95	42.1053	0.8125
miR-973-3p	TCTGTTCATTCTCCGACACAAG	22	X	+	19445561	19445661	accgtcgtcgacttttcgTGGTTGGTGGTTGAACTTCGATTTTaagtatttaaataaaatgaaaTCTGTTCATTCTCCGACACAAGaagttcacgcaaagg	.((..(((..((((((.((.(((((.(..(((((...(((((((..(((....)))...))))))).)))))..).))))))).))))))..)))....))	-27.4	101	38.6139	0.702564
miR-976-3p	TTGGATTAGTTATCATCAATG	21	X	+	19452928	19453024	catcgccatgcagtgccgcggcATTGGTGAGGCCATCTCCAATGgattagttctcaacaTTGGATTAGTTATCATCAATGCcggtgcactgcaccta	........((((((((..((((((((((((.......(((((((.............))))))).......))))))))))))..))))))))....	-42.8	97	50.5155	0.873469
miR-980-3p	TAGCTGCCTTGTGAAGGGCTT	21	JFBF01000152.1	-	492297	492390	caagtaaattacaagccggtccgtcatatggcaatctaactgagttcgcttgtTAGCTGCCTTGTGAAGGGCTTccttgtagttgaaatacaac	...((((((((((((..(((((.(((((.((((..(((((.(((....)))))))).)))).))))).)))))..)))))))))....)))...	-34.2	94	43.617	0.834146
miR-981-3p	TTCGTTGTCGACGAAACCTGCA	22	JFBF01000278.1	+	154300	154392	aaatccatgctgaactCGGGTTTCGTAAGCAGCGGGCTgttaaactgttaaaacgagTTCGTTGTCGACGAAACCTGCAtatcgtgtggacaa	...((((..(.((...((((((((((..((((((..(((((..........))).))..))))))..))))))))))....)))..))))...	-37.6	93	46.2366	0.874419
miR-982-5p	TCCTGGACAAATATGAAGTAAA	22	X	-	4259839	4259931	cgaaatcatgttagaTCCTGGACAAATATGAAGTAAATtgtttttatgcatcaaTTACTTGATATTCATCCTTGAActaaatggttttagagc	.((((((((.((((.((..(((..(((((.((((((..(((......)))....)))))).)))))..)))..)).)))))))))))).....	-23.8	93	30.1075	0.85
miR-987-5p	TAAAGTAAATAGTCTGGATTGAT	23	JFBF01000144.1	+	237339	237434	atatgttaaactgtgctTAAAGTAAATAGTCTGGATTGATgagagttaataaggactcATCAACAGGCATTTACTTCAatcgcagttcaaacaaaa	...((((.(((((((.((.((((((((.(((((..((((((((............))))))))))))))))))))).)).)))))))..))))...	-31.3	96	32.2917	1.00968
miR-988-5p	GTGTGATTTGTAGCAAAGTGAT	22	JFBF01000016.1	-	2497572	2497642	tttgtgtGTGTGATTTGTAGCAAAGTGATttgcatttgaaatCCCCTTGTTGCAAACCTCACGCatacgcg	...((((((((((((((((((((...(((((.......)))))...))))))))))..))))))))))...	-26.1	71	42.2535	0.87
miR-988-3p	CCCCTTGTTGCAAACCTCACGC	22	JFBF01000016.1	-	2497572	2497642	tttgtgtGTGTGATTTGTAGCAAAGTGATttgcatttgaaatCCCCTTGTTGCAAACCTCACGCatacgcg	...((((((((((((((((((((...(((((.......)))))...))))))))))..))))))))))...	-26.1	71	42.2535	0.87
miR-989-3p	TGTGATGTGACGTAGTGGAAC	21	2R	-	10032856	10033029	aaagattttgggaatcGGCCACTACCTTGCAGTCACGTGatgaaaagacacaggtgacactgatccggatttggtagttgacaaatcctccatgccgagattagtttcattttgcgtcttttgaattcgaatagttcaTGTGATGTGACGTAGTGGAACatacctgaaattaca	...(((((..((.((...(((((((.(..((.((((((((..(((((((.((..(((.((((((((((...(((..(((....)))...)))..))).))))))).)))..).).)))))))(....).......))))))))))..).)))))))...)).))..)))))...	-60.4	174	41.3793	0.838889
miR-993-5p	TACCCTGTAGTTCCGGGCTTT	21	JFBF01000177.1	+	21672	21778	ctcccgtgaccTACCCTGTAGTTCCGGGCTTTtgttgaaatagcaattcaaactaaatgcatttatagccaatcaGAAGCTCGTCTCTACAGGTATCTcacagggta	..(((((((..((.(((((((...(((((((((((((((((.(((.((......)).))))))).....))).))))))))))...)))))))))..)))).)))..	-35.7	107	43.9252	0.759574
miR-993-3p	GAAGCTCGTCTCTACAGGTATCT	23	JFBF01000177.1	+	21672	21778	ctcccgtgaccTACCCTGTAGTTCCGGGCTTTtgttgaaatagcaattcaaactaaatgcatttatagccaatcaGAAGCTCGTCTCTACAGGTATCTcacagggta	..(((((((..((.(((((((...(((((((((((((((((.(((.((......)).))))))).....))).))))))))))...)))))))))..)))).)))..	-35.7	107	43.9252	0.759574
miR-994-5p	TAAGGAAATAGTAGCCGTGATT	22	JFBF01000147.1	-	463817	463918	ttatatcgagttatcTAAGGAAATAGTAGCCGTGATTttattcaactcgaagtgtttgcaTATCACAGTTGCTGTTTCTTTTagatagctcttttgtaagca	(((((..(((((((((((((((((((((((.(((((........((.....))........))))).)))))))))))))).)))))))))...)))))...	-36.6	102	33.3333	1.07647
miR-994-3p	TATCACAGTTGCTGTTTCTTTT	22	JFBF01000147.1	-	463817	463918	ttatatcgagttatcTAAGGAAATAGTAGCCGTGATTttattcaactcgaagtgtttgcaTATCACAGTTGCTGTTTCTTTTagatagctcttttgtaagca	(((((..(((((((((((((((((((((((.(((((........((.....))........))))).)))))))))))))).)))))))))...)))))...	-36.6	102	33.3333	1.07647
miR-995-3p	TAGCACCACATGATTCGGCTT	21	JFBF01000041.1	+	1461866	1461959	gaagcagccatacaaggcccgtatcatgtggatgctgcgcttctatcaactattacacgTAGCACCACATGATTCGGCTTtgtcgggttgtgta	...((((((..((((((((...(((((((((.(((((((..................))))))))))))))))..))))))))..))))))...	-44.1	94	48.9362	0.958696
miR-996-5p	GCGAACATGGATCTAGTGCACG	22	JFBF01000218.1	-	41362	41454	ctctattttgtcgGCGAACATGGATCTAGTGCACGgtttattcataatcaagttcgTGACTAGATTTCATGCTCGTctattaagttgggtcaa	(((.((((....(((((.((((((((((((.(((((.................))))))))))))).)))).)))))....)))).)))....	-27.7	93	39.7849	0.748649
miR-996-3p	TGACTAGATTTCATGCTCGT	20	JFBF01000218.1	-	41362	41454	ctctattttgtcgGCGAACATGGATCTAGTGCACGgtttattcataatcaagttcgTGACTAGATTTCATGCTCGTctattaagttgggtcaa	(((.((((....(((((.((((((((((((.(((((.................))))))))))))).)))).)))))....)))).)))....	-27.7	93	39.7849	0.748649
miR-998-5p	ACTGAATTCTCGTGGTTCTGC	21	JFBF01000005.1	+	2326062	2326177	aaaattcattttggaACTGAATTCTCGTGGTTCTGCattgcataccatgacgaggtaaacgtattgtaattgaaattttgTAGCACCATGAGATTCAGCTCtagcgtgaatttcaa	.(((((((..(((((.(((((.(((((((((.((((((((((((((.......)))).......))))).........))))).)))))))))))))).)))))..)))))))...	-38.7	116	36.2069	0.921429
miR-998-3p	TAGCACCATGAGATTCAGCTC	21	JFBF01000005.1	+	2326062	2326177	aaaattcattttggaACTGAATTCTCGTGGTTCTGCattgcataccatgacgaggtaaacgtattgtaattgaaattttgTAGCACCATGAGATTCAGCTCtagcgtgaatttcaa	.(((((((..(((((.(((((.(((((((((.((((((((((((((.......)))).......))))).........))))).)))))))))))))).)))))..)))))))...	-38.7	116	36.2069	0.921429
miR-999-3p	TGTTAACTGTAAGACTGTGTCT	22	JFBF01000069.1	-	768665	768760	aaattgtgctcaattactgggacatagtcatacagcaaatgttgtgttttgagccaaTGTTAACTGTAAGACTGTGTCTtagtgttgcgccagcat	...(((.((.(((.((((..(((((((((.(((((..((..(((.((.....)))))..))..))))).)))))))))..))))))).)))))...	-37.3	96	39.5833	0.981579
miR-1000-5p	ATATTGTCCTGTCACAGCAGT	21	JFBF01000020.1	+	1908097	1908179	tgccagtgATATTGTCCTGTCACAGCAGTactgttcttctcgatatgatagcctaCTGCTGGGCCGGGGCATTAACAttgtct	...(((((.((.(((((((((.(((((((((((((...........)))))..))))))))))).)))))).)).)))))...	-30	83	48.1928	0.75
miR-2779-5p	ATCCGGCTCGAAGGACCA	18	JFBF01001296.1	+	10177	10245	ttaataggcgctcaATCCGGCTCGAAGGACCAaaatgtcggggttgtcgacgctgtgtttgcctgtgtt	...(((((((..((...((((((((..((((..........)))).)))).))))))..)))))))...	-22.6	69	52.1739	0.627778
miR-2779-3p	ATCCGGCTCGGAGGACCA	18	JFBF01000648.1	-	37574	37668	atccgaaatcctgatggcgatggttaattgagagggttttatttcaggaagcactcgATCCGGCTCGTAGGACCAaaatgtcggggttgtcgaag	...((((((((((((.....(((((...((((.(((((..................)))))..))))...)))))....))))))))).)))...	-26.8	95	48.4211	0.582609
miR-3477-5p	TAATCTCAATTTGTAACTGTGA	22	JFBF01000073.1	+	1266526	1266649	cgtgcctagtgtccaatgcaaaattggtTAATCTCAATTTGTAACTGTGAgcgaattcgatatgctgaactcacgttgcatatggagattgcccgaggttgcatccgtttctacattttgtttt	...((..(((((...((((((..((((..((((((....((((((.(((((....((((......)))))))))))))))....))))))..))))..))))))........)))))..))...	-35.5	124	41.129	0.696078
miR-7933-5p	CCTCAATTGTGGCAAATG	18	JFBF01000188.1	+	338515	338620	acagcttgtcaaaatatctcattagtcccagtggttcagatcctcccagttgaaaaggttggtctcataCCTCAATTGTGGCAAATGtatactttgaataagcaaa	...((((((((((.(((..((((.(((.(((((((..(((((..((..........))..)))))...)))...)))).))).)))).))).)))).))))))...	-26	106	38.6792	0.634146
miR-9369-5p	AGCGAGAGGGTATTATGTATTC	22	X	+	19445351	19445412	AGCGAGAGGGTATTATGTATTCAtatttgtaatatcatgATACATATTCTCCTTTCGCTcta	(((((((((((((((((((((((....)).)))).)))))))).......)))))))))...	-20.6	62	32.2581	1.03

## Sheet: testes known miRNAs
miR_name	miR_sequence	length	genome ID	strand	start	end	pre-miRNA_seq	Secondary Structure(SS)	Free energy(dG)	LEN	(G+C)%	MFEI
miR-1-3p	TGGAATGTAAAGAAGTATGGAG	22	JFBF01001330.1	-	2402	2472	ttagttCCATTCTTCCTTGCATTCGATAgtactgaaaatatcataTGGAATGTAAAGAAGTATGGAGcaag	...(((((((.((((.((((((((.(((....(((.....)))))).)))))))).)))).)))))))...	-25.8	71	33.8028	1.075
miR-1-5p	CCATTCTTCCTTGCATTCGATA	22	JFBF01001330.1	-	2402	2472	ttagttCCATTCTTCCTTGCATTCGATAgtactgaaaatatcataTGGAATGTAAAGAAGTATGGAGcaag	...(((((((.((((.((((((((.(((....(((.....)))))).)))))))).)))).)))))))...	-25.8	71	33.8028	1.075
miR-2a-5p	CCTCATCAAGTGGTTGTGATA	21	JFBF01000002.1	-	2204158	2204229	atctaagCCTCATCAAGTGGTTGTGATAtggattctcaacgcaTATCACAGCCAGCTTTGATGagctaggat	(((..((.((((((((((((((((((((((...........)))))))))))))..)))))))))))..)))	-32	72	43.0556	1.03226
miR-2a-3p	TATCACAGCCAGCTTTGATG	20	JFBF01000002.1	-	2204158	2204229	atctaagCCTCATCAAGTGGTTGTGATAtggattctcaacgcaTATCACAGCCAGCTTTGATGagctaggat	(((..((.((((((((((((((((((((((...........)))))))))))))..)))))))))))..)))	-32	72	43.0556	1.03226
miR-2b-5p	TTCTTCAAAGCGGTTGTGAAAT	22	JFBF01000022.1	-	1637422	1637520	cgagttgaagttgtgtcaTTCTTCAAAGCGGTTGTGAAATgtttcatttaaaatcaTATCACAGCCAGCTTTGAGGAGcgatacgattttgtcaacagc	...((((((((((((((..((((((((((((((((((.((((((......))).))).)))))))).))))))))))..)))))))))...)))))...	-43.1	99	39.3939	1.10513
miR-2b-3p	TATCACAGCCAGCTTTGAGGAG	22	JFBF01000022.1	-	1637422	1637520	cgagttgaagttgtgtcaTTCTTCAAAGCGGTTGTGAAATgtttcatttaaaatcaTATCACAGCCAGCTTTGAGGAGcgatacgattttgtcaacagc	...((((((((((((((..((((((((((((((((((.((((((......))).))).)))))))).))))))))))..)))))))))...)))))...	-43.1	99	39.3939	1.10513
miR-4-3p	ATAAAGCTAGACAACCATTG	20	JFBF01000054.1	-	204752	204828	acggaattagctactttggcagccgagctttcagtgatcgtttgtctcATAAAGCTAGGCAACCATTGcagttcatt	...(((((.((.....(((..(((.((((((..((((.........)))))))))).)))..)))..)))))))...	-21	77	44.1558	0.617647
miR-iab-4-5p	ACGTATACTGAATGTATCCTGA	22	JFBF01000063.1	-	390040	390113	tcgtatACGTATACTGAATGTATCCTGAgtgtatactatccggTATACCTTCAGTATACGTAACAcgaggccac	((((.(((((((((((((.((((.(((..((.....))..))).)))).)))))))))))))..))))......	-27.3	74	41.8919	0.880645
miR-iab-4-3p	TATACCTTCAGTATACGTAACT	22	JFBF01000063.1	-	390040	390113	tcgtatACGTATACTGAATGTATCCTGAgtgtatactatccggTATACCTTCAGTATACGTAACAcgaggccac	((((.(((((((((((((.((((.(((..((.....))..))).)))).)))))))))))))..))))......	-27.3	74	41.8919	0.880645
miR-5-5p	AAAGGAACGTTCGTTGTGATAT	22	2R	-	15548663	15548731	gctaAAAGGAACGATCGTTGTGATATGagttgtttcctaacaTATCACAGTGATTTTCCTTTATAacgc	....(((((((.((((..(((((((((.............)))))))))..))))))))))).......	-21.9	69	36.2319	0.876
miR-5-3p	TATCACAGTGATTTTCCTTGT	21	2R	-	15548663	15548731	gctaAAAGGAACGATCGTTGTGATATGagttgtttcctaacaTATCACAGTGATTTTCCTTTATAacgc	....(((((((.((((..(((((((((.............)))))))))..))))))))))).......	-21.9	69	36.2319	0.876
miR-6-3p	CATCACAGTGGCTGTTCTTT	20	JFBF01000054.1	-	203037	203103	cagggaacagttgctgcgttgtatttgctttattttatagataCATCACAGTGGCTGTTCTTTatat	...((((((((..(((...((((((((..........))))))))...)))..))))))))......	-24.2	67	35.8209	1.00833
miR-7-5p	TGGAAGACTAGTGATTTTGTT	21	JFBF01000368.1	-	139311	139401	taagatacattttgcaTGGAAGACTAGTGATTTTGTTgttttgtttcacgagtaaCAATAAATCCCTTGTCTTCTTacaaagtgtattgac	...(((((((((((...(((((((.((.(((((.(((((((((.....)))..))))))))))).)).)))))))..)))))))))))...	-29.6	91	31.8681	1.02069
miR-7-3p	CAATAAATCCCTTGTCTTCTT	21	JFBF01000368.1	-	139311	139401	taagatacattttgcaTGGAAGACTAGTGATTTTGTTgttttgtttcacgagtaaCAATAAATCCCTTGTCTTCTTacaaagtgtattgac	...(((((((((((...(((((((.((.(((((.(((((((((.....)))..))))))))))).)).)))))))..)))))))))))...	-29.6	91	31.8681	1.02069
let-7-5p	TGAGGTAGTAGGTTGTATAGT	21	JFBF01000010.1	+	2862308	2862383	tctggcaaatTGAGGTAGTAGGTTGTATAGTagtattaacggcatgCTATACAACGTGCTAGCTTTCTttgcttga	((..(((((..(((.(((((.(((((((((((((.......)).))))))))))).))))).)))..)))))..))	-32.6	76	39.4737	1.08667
let-7-3p	CTATACAACGTGCTAGCTTTCT	22	JFBF01000010.1	+	2862308	2862383	tctggcaaatTGAGGTAGTAGGTTGTATAGTagtattaacggcatgCTATACAACGTGCTAGCTTTCTttgcttga	((..(((((..(((.(((((.(((((((((((((.......)).))))))))))).))))).)))..)))))..))	-32.6	76	39.4737	1.08667
miR-8-5p	CATCTTACCGGGCAGCATTAGA	22	JFBF01000093.1	-	156302	156390	aaggacgtctgttcaCATCTTACCGGGCAGCATTAGAtttttcaaatacatttcTAATACTGTCAGGTAAAGATGTCgtccgagtcctt	((((((.((.....((((((((((.(((((.((((((...............)))))).))))).))).))))))).....))))))))	-30.4	89	40.4494	0.844444
miR-8-3p	TAATACTGTCAGGTAAAGATGTC	23	JFBF01000093.1	-	156302	156390	aaggacgtctgttcaCATCTTACCGGGCAGCATTAGAtttttcaaatacatttcTAATACTGTCAGGTAAAGATGTCgtccgagtcctt	((((((.((.....((((((((((.(((((.((((((...............)))))).))))).))).))))))).....))))))))	-30.4	89	40.4494	0.844444
miR-9a-5p	TCTTTGGTTATCTAGCTGTATGA	23	3L	+	19558231	19558308	gctatgttgTCTTTGGTTATCTAGCTGTATGAgtgataaataacgtcaTAAAGCTAGCTTACCGAAGTTAatattagc	((((((((..(((((((...((((((.(((((((........)).))))).))))))...)))))))..))))).)))	-27.7	78	34.6154	1.02593
miR-9a-3p	TAAAGCTAGCTTACCGAAGTTA	22	3L	+	19558231	19558308	gctatgttgTCTTTGGTTATCTAGCTGTATGAgtgataaataacgtcaTAAAGCTAGCTTACCGAAGTTAatattagc	((((((((..(((((((...((((((.(((((((........)).))))).))))))...)))))))..))))).)))	-27.7	78	34.6154	1.02593
miR-9b-5p	TCTTTGGTGATTTTAGCTGTAT	22	JFBF01000027.1	-	1320107	1320198	tgcatattatttgtTCTTTGGTGATTTTAGCTGTATggtgggcgtactagaaatccaTAGAGCTTTATTACCAAAAACCaaatgatttttgc	.(((.((((((((...(((((((((...((((.((((((((.....))).....))))).))))..)))))))))...))))))))...)))	-28.8	92	33.6957	0.929032
miR-9b-3p	TAGAGCTTTATTACCAAAAACC	22	JFBF01000027.1	-	1320107	1320198	tgcatattatttgtTCTTTGGTGATTTTAGCTGTATggtgggcgtactagaaatccaTAGAGCTTTATTACCAAAAACCaaatgatttttgc	.(((.((((((((...(((((((((...((((.((((((((.....))).....))))).))))..)))))))))...))))))))...)))	-28.8	92	33.6957	0.929032
miR-9c-5p	TCTTTGGTATTCTAGCTGTAGA	22	JFBF01000027.1	-	1324087	1324172	atttttgctgtgTCTTTGGTATTCTAGCTGTAGAttcttaaatatgctatcatcTAAAGCTTTTATACCAAAGCTccagcttaaat	((((..((((...(((((((((...((((.(((((................))))).))))...)))))))))...))))..))))	-25.5	86	31.3953	0.944444
miR-9c-3p	TAAAGCTTTTATACCAAAGCT	21	JFBF01000027.1	-	1324087	1324172	atttttgctgtgTCTTTGGTATTCTAGCTGTAGAttcttaaatatgctatcatcTAAAGCTTTTATACCAAAGCTccagcttaaat	((((..((((...(((((((((...((((.(((((................))))).))))...)))))))))...))))..))))	-25.5	86	31.3953	0.944444
miR-10-5p	ACCCTGTAGATCCGAATTTGTT	22	JFBF01000063.1	+	1439490	1439566	tctacatccACCCTGTAGATCCGAATTTGTTttgatgtttgtggtgaCAAATTCGGTTCTAGAGAGGTTtgtgtggt	.((((((..(((((.((((.(((((((((((..............))))))))))).)))).)).)))..)))))).	-30.7	77	41.5584	0.959375
miR-10-3p	CAAATTCGGTTCTAGAGAGGTT	22	JFBF01000063.1	+	1439490	1439566	tctacatccACCCTGTAGATCCGAATTTGTTttgatgtttgtggtgaCAAATTCGGTTCTAGAGAGGTTtgtgtggt	.((((((..(((((.((((.(((((((((((..............))))))))))).)))).)).)))..)))))).	-30.7	77	41.5584	0.959375
miR-11-5p	CAAGAACTTTCTCTGTGACCCG	22	3R	-	17448219	17448293	gcacttgtCAAGAACTTTCTCTGTGACCCGcgtgtacttaaaagccgCATCACAGTCTGAGTTCTTGCtgagtgc	((((((..(((((((((...((((((...(((.((........))))).))))))...)))))))))..))))))	-32.6	75	49.3333	0.881081
miR-11-3p	CATCACAGTCTGAGTTCTTGCT	22	JFBF01000005.1	+	2323676	2323749	tgacgGGAGCTCTGGCTGTGATTTGCgtttcacaatcaaatttcatttcgCATCACAGTCTGAGTTCTTGCTga	...(..((((((.((((((((..((((.....................)))))))))))).))))))..)....	-26.5	74	44.5946	0.80303
miR-12-5p	TGAGTATTACATCAGGTACTGGT	23	JFBF01000073.1	+	1266962	1267060	agtgcgttcgtccggtTGAGTATTACATCAGGTACTGGTgtgctatcgcttgttaaatctacCAGTACTTATGTCATACTGTcccggatgccacgccca	...((((.(((((((...(((((.((((.(((((((((((...................))))))))))))))).)))))...)))))))..))))...	-37.4	99	48.4848	0.779167
miR-12-3p	CAGTACTTATGTCATACTGT	20	JFBF01000073.1	+	1266962	1267060	agtgcgttcgtccggtTGAGTATTACATCAGGTACTGGTgtgctatcgcttgttaaatctacCAGTACTTATGTCATACTGTcccggatgccacgccca	...((((.(((((((...(((((.((((.(((((((((((...................))))))))))))))).)))))...)))))))..))))...	-37.4	99	48.4848	0.779167
miR-13a-3p	TATCACAGCCATTTTGATGAGT	22	JFBF01000020.1	+	1021471	1021565	gcagattcttgcgcaactcttcaagatgttgtgaaatgttttcaagcaactctattcaTATCACAGCCATTTTGATGAGTttcgtttgaattata	...(((((..(((.(((((.((((((((((((((.(((..................))).)))))).)))))))).))))).)))..)))))...	-30.7	95	34.7368	0.930303
miR-13b-3p	TATCACAGCCATTTTGACGAGTT	23	JFBF01000020.1	+	1021889	1021957	catttcgttaaaatgtttgtgtttatgtcgccatttgcatactcaTATCACAGCCATTTTGACGAGTTt	...((((((((((((..((((..((((..((.....)).....)))).))))..))))))))))))...	-20.1	69	34.7826	0.8375
miR-14-5p	GGGAGCGAGACGGGGACTCACT	22	2R	+	5441267	5441329	tgtGGGAGCGAGACGGGGACTCACTgtgcttattaaatagTCAGTCTTTTTCTCTCTCCTATa	((((((((.((((...(((((.(((((.........))))).)))))...)))).))))))))	-25.1	63	44.4444	0.896429
miR-14-3p	TCAGTCTTTTTCTCTCTCCT	20	JFBF01000236.1	-	279258	279395	tgttttcggagtaaacgttctgcaacctatgtgggagcgagatagggacttgctgtcatttgaaaaacttttacaaccagTCAGTCTTTTTCTCTCTCCTatagaaattgcgggcgtatcaacatgtccgaaacatat	((.(((((((((..(((.(((((((....((((((((.((((.(..((((..(((......(((....)))......)))..))))..).)))).))))))))....))))))))))....))...)))))))))...	-45.2	138	41.3043	0.792982
miR-31a-5p	AGATGGCGGCATAGCTGA	18	2R	-	13671300	13671391	tccgttggtaaatTGGCAAGATGTCGGCATAGCTGAcgttgaaaagcgattttgaagagCGCTATGCTGCATCTAGTCAGTtgttcaatgga	((((((((..(((((((.(((((.(((((((((...((((....)))).(((....))).)))))))))))))).)))))))..))))))))	-39.6	92	44.5652	0.965854
miR-31b-5p	TGGCAAGATGTCGGCATAGCT	21	JFBF01000073.1	+	639392	639499	taggcaattgctgaactTGGCAAGATGTCGGAATAGCTgaatgtatccttatgaaggaagttcaaaaccacggcTATGCCTCATCTAGTCAATTGctgcgattgtagg	...((((((((.....(((((.(((((..((.(((((((......(((((...))))).(((...)))..))))))).)).))))).))))).....))))))))...	-33.3	108	43.5185	0.708511
miR-34-5p	TGGCAGTGTGGTTAGCTGGTT	21	JFBF01000004.1	+	3720580	3720663	ggctaagcgcttTGGCAGTGTGGTTAGCTGGTTgtgtcgcttacttcattgaattcaCAGCCACTATCTTCACTGCCGCCgcga	.......(((..((((((((..(.(((.((((((((....(((......)))...))))))))))).)..))))))))..))).	-33	84	52.381	0.75
miR-34-3p	CAGCCACTATCTTCACTGCCGCC	23	JFBF01000004.1	+	3720580	3720663	ggctaagcgcttTGGCAGTGTGGTTAGCTGGTTgtgtcgcttacttcattgaattcaCAGCCACTATCTTCACTGCCGCCgcga	.......(((..((((((((..(.(((.((((((((....(((......)))...))))))))))).)..))))))))..))).	-33	84	52.381	0.75
miR-71a-5p	TGAGACGATGAAATATAGT	19	JFBF01000003.1	+	2853727	2853865	tgtagccgtatgtctagagatgtttgaaatgactggacctTGAGACGATGAAATATATTctttaaaattcagaaaaaaaatatattaaaatccaagtcggaccacaagtttgcaaactctcagataccgaatatgtgct	...((((((((((((.((((.(((((((((...(((.((....((((((..((((((((.(((...........))).))))))))...)))...))))).)))...)))).))))))))))))).....))))).)))	-28.2	139	33.8129	0.6
miR-79-5p	TTTGGCGCTTTAGCTGTATGA	21	JFBF01000027.1	-	1321247	1321315	tcgcTTTGGCGCTTTAGCTGTATGAtagatttgactacttcaTAAAGCTAGATTACCAAAGCATtgaag	..(((((((...(((((((.((((((((......)))..))))).)))))))...))))))).......	-23	69	37.6812	0.884615
miR-79-3p	TAAAGCTAGATTACCAAAGCAT	22	JFBF01000027.1	-	1321247	1321315	tcgcTTTGGCGCTTTAGCTGTATGAtagatttgactacttcaTAAAGCTAGATTACCAAAGCATtgaag	..(((((((...(((((((.((((((((......)))..))))).)))))))...))))))).......	-23	69	37.6812	0.884615
miR-87-3p	TTGAGCAAAATTTCAGGTGTGT	22	JFBF01000447.1	-	75690	75771	tttcatTCGCGCCTGTATCTTGCTGAACCgtatctttgctttcttccggTTGAGCAAAATTTCAGGTGTGTgagaaatttgt	(((((..((((((((.((.(((((.(((((................))))).))))).))..))))))))))))).......	-27.8	82	41.4634	0.817647
miR-92b-5p	AGGTCGTGCCTGGTGCTTAATT	22	JFBF01000012.1	-	2827283	2827355	tgcgtAGGTCGTGCCTGGTGCTTAATTtgtttttgttattgtgtctcaAATTGCACTAGTCCCGGCCTGcaga	...((((((((...(((((((..((((((.................)))))))))))))...))))))))...	-24.9	73	46.5753	0.732353
miR-92b-3p	AATTGCACTAGTCCCGGCCTG	21	JFBF01000012.1	-	2827283	2827355	tgcgtAGGTCGTGCCTGGTGCTTAATTtgtttttgttattgtgtctcaAATTGCACTAGTCCCGGCCTGcaga	...((((((((...(((((((..((((((.................)))))))))))))...))))))))...	-24.9	73	46.5753	0.732353
miR-100-5p	AACCCGTAGATCCGAACTTGTG	22	JFBF01000010.1	+	2862106	2862178	ttaacagaAACCCGTAAATCCGAACTTGTGctgttgtttgtgttgcaagaccggcattatgggagtctgtcaa	...(((((..(((((((..(((..(((((((........))...)))))..)))..)))))))..)))))...	-24	73	43.8356	0.75
miR-100-3p	CAAGACCGGCATTATGGGAGTC	22	JFBF01000010.1	+	2862103	2862188	ccattaacagaaaccCGTAAATCCGAACTTGTGctgttgtttgtgttgCAAGACCGGCATTATGGGAGTCtgtcaatgtaaacaac	.((((.(((((..(((((((..(((..(((((((........))...)))))..)))..)))))))..))))).))))........	-27.2	86	43.0233	0.735135
miR-124-3p	TAAGGCACGCGGTGAATGCC	20	JFBF01000080.1	-	6511	6592	tacgtttttctcctGGTATCCACTGTAGGCCTATATGttatttggtcaTAAGGCACGCGGTGAATGCCaagagcgaacgaaa	..(((((..(((.((((((.((((((..((((.((((.........))))))))..)))))).)))))).))).)))))...	-32	82	45.122	0.864865
miR-125-5p	TCCCTGAGACCCTAACTTGTGA	22	JFBF01000010.1	+	2862646	2862738	tgtttgtatggctgatTCCCTGAGACCCTAACTTGTGActtttaacatcagtttcACAAGTTTTGATCTCCGGTATtggccgcaaacttgctg	.((((((..(((..((..((.((((....(((((((((.....(((....))))))))))))....)))).)).))..)))))))))......	-31	93	43.0108	0.775
miR-125-3p	ACAAGTTTTGATCTCCGGTAT	21	JFBF01000010.1	+	2862646	2862738	tgtttgtatggctgatTCCCTGAGACCCTAACTTGTGActtttaacatcagtttcACAAGTTTTGATCTCCGGTATtggccgcaaacttgctg	.((((((..(((..((..((.((((....(((((((((.....(((....))))))))))))....)))).)).))..)))))))))......	-31	93	43.0108	0.775
miR-184-5p	CCTTATCATTCTTTCGCCCCGT	22	JFBF01000128.1	+	433640	433727	accggtgcattcgtacCCTTATCATTCTTTCGCCCCGTgtgtgcattgtcgacTGGACGGAGAACTGATAAGGGCTcgtatcaccatg	...((((.((.((..((((((((((((((.((.((.((.((........)))).)).))))))).)))))))))..)).))))))...	-30.2	88	52.2727	0.656522
miR-184-3p	TGGACGGAGAACTGATAAGGGCA	23	JFBF01000128.1	+	433640	433727	accggtgcattcgtacCCTTATCATTCTTTCGCCCCGTgtgtgcattgtcgacTGGACGGAGAACTGATAAGGGCTcgtatcaccatg	...((((.((.((..((((((((((((((.((.((.((.((........)))).)).))))))).)))))))))..)).))))))...	-30.2	88	52.2727	0.656522
miR-190-5p	AGATATGTTTGATATTCTTGGTTG	24	JFBF01000086.1	-	882745	882840	cgctaatagttccagtcAGATATGTTTGATATTCTTGGTTGttacatttaaaggttcaCCCAGGAATCAAACATATTATTactgcgattattaata	...(((((((..((((..((((((((((((..((((((.((..((........)).)).))))))))))))))))))...))))..)))))))...	-29.9	96	31.25	0.996667
miR-193-5p	TGGGATTTTTTAGATCAGCAGT	22	JFBF01000072.1	-	185556	185671	ttatgctttcattatggtTGGGATTTTTTAGATCAGCAGTtaaatatttacggtttagactgagtttaaacaaacattcTACTGGCCTACTAAGTCCCAACatagttacagcaaat	...((((...(((((.((((((((((..(((..(((.((.............((((((((...)))))))).......)).)))..)))..)))))))))))))))...))))...	-32.1	116	32.7586	0.844737
miR-193-3p	TACTGGCCTACTAAGTCCCAAC	22	JFBF01000072.1	-	185556	185671	ttatgctttcattatggtTGGGATTTTTTAGATCAGCAGTtaaatatttacggtttagactgagtttaaacaaacattcTACTGGCCTACTAAGTCCCAACatagttacagcaaat	...((((...(((((.((((((((((..(((..(((.((.............((((((((...)))))))).......)).)))..)))..)))))))))))))))...))))...	-32.1	116	32.7586	0.844737
miR-210a	CTTGTGCGTGTGACAGCGGCT	21	JFBF01000084.1	-	612915	612995	ggtacttattgcAGCTGCTGGCCACTGCACAAGATtagattatgactCTTGTGCGTGTGACAGCGGCTattgtgagagacc	(((.(((((...((((((((..(((((((((((((((.....))).))))))))).))).))))))))...)))))..)))	-36.5	81	49.3827	0.9125
miR-219-3p	CTCGAAACAAGAATACGAC	19	JFBF01000148.1	-	291573	291664	tgtatggatcggtggttctatccttgcttctttgtctaccttccaacagatgtggatCTCGAAACAAGAATACGACgaatccggcccatcaa	((.((((..(((..((..(((.((((.(((...((((((..((.....)).))))))...))).)))).)))..))....)))..)))))).	-24.7	92	45.6522	0.588095
miR-240-5p	TTTGGCTTTGAATTTTAT	18	JFBF01000215.1	-	494171	494283	aagagcgagcgcgtgggttgtcgacaatgcggtTTTGGCTTTGAAATTTATgagtctcgcacatacattcttaaaactgagctcgaaattgctgacaacaacattttgctaca	...((((((...((..((((((..((((.((..((..(.((((((((.((((.(.....).)))).))).))))).)..))..))..))))..)))))).))..))))))...	-26.3	113	42.4779	0.547917
miR-252-5p	CTAAGTACTAGTGCCGCAGGAG	22	JFBF01000214.1	+	97404	97509	tttcgctaatatcgcttttCTAAGTACTAGTGCCGCAGGAGatagttcaaacgacacgtagtagacCCCTGCTGCCCCAGTGCTTATCaaagcgtgcctagtgtca	...(((((....((((((..((((((((...((.(((((.((....))..(((...)))........))))).))...))))))))..))))))....)))))...	-32.1	106	48.1132	0.629412
miR-263a-5p	AATGGCACTGGAAGAATTCAC	21	JFBF01000022.1	-	329536	329624	atcccggcacagttAATGGCACTGGAAGAATTCACgggattttttatatataattccCGTGATCTCTTAGTGGCATCTAtggtgtcggg	..((((((((..(..(((.(((((..(((..((((((((...............)))))))))))..))))).)))..)..))))))))	-40.3	89	43.8202	1.03333
miR-263a-3p	CGTGATCTCTTAGTGGCATCTA	22	JFBF01000022.1	-	329536	329624	atcccggcacagttAATGGCACTGGAAGAATTCACgggattttttatatataattccCGTGATCTCTTAGTGGCATCTAtggtgtcggg	..((((((((..(..(((.(((((..(((..((((((((...............)))))))))))..))))).)))..)..))))))))	-40.3	89	43.8202	1.03333
miR-263b	CTTGGCACTGGGAGAATTCACA	22	JFBF01000044.1	-	704216	704279	tCTTGGCACTGGGAGAATTCACAgttgacttttacaatactctgtggttctttgggtgccaaaa	..((((((((..((((((.(((((.................)))))))))))..))))))))..	-25	64	42.1875	0.925926
miR-274-5p	TTTTTGACCGACACTAACGGGGA	23	3L	+	11650018	11650117	tcctgtgttgcagtttcgtTTTGTGACCGACACTAACGGGTAattgtttggccgccaggattaCTCGTTTTTGCGATCACAAATTAtgaaattgcagcaa	.....(((((((((((((((((((((.((.((..(((((((((((..((((...)))))))))))))))..)))).)))))))..)))))))))))))).	-42.7	100	43	0.993023
miR-275-5p	CGCGCTAATCAGTGACCGGGGCT	23	JFBF01003687.1	-	2731	2815	caagtactttgCGCGCTAATCAGTGACCGGGGCTgggttgttatctaaggcagTCAGGTACCTGAAGTAGCGCGCGaagtgcctg	((.(((((((((((((((.((((..(((..(((((..(((.....)))..))))).)))..))))..))))))))))))))).))	-42.2	85	55.2941	0.897872
miR-275-3p	TCAGGTACCTGAAGTAGCGCGCG	23	JFBF01003687.1	-	2731	2815	caagtactttgCGCGCTAATCAGTGACCGGGGCTgggttgttatctaaggcagTCAGGTACCTGAAGTAGCGCGCGaagtgcctg	((.(((((((((((((((.((((..(((..(((((..(((.....)))..))))).)))..))))..))))))))))))))).))	-42.2	85	55.2941	0.897872
miR-276a-5p	AGCGAGGTATAGAGTTCCTACG	22	JFBF01000015.1	+	288546	288624	cctggtttttgccatcAGCGAGGTATAGAGTTCCTACGttgtatttagaattgTAGGAACTTCATACCGTGCTCTtgga	...........(((..(((..(((((..((((((((((.............))))))))))..)))))..)))..))).	-29.7	79	43.038	0.873529
miR-276a-3p	TAGGAACTTCATACCGTGCTCT	22	JFBF01000015.1	+	288546	288624	cctggtttttgccatcAGCGAGGTATAGAGTTCCTACGttgtatttagaattgTAGGAACTTCATACCGTGCTCTtgga	...........(((..(((..(((((..((((((((((.............))))))))))..)))))..)))..))).	-29.7	79	43.038	0.873529
miR-276b-3p	TAGGAACTTAATACCGTGCTCT	22	JFBF01000015.1	+	91725	91798	aagccatcAGCGAGGTATAGAGTTCCTACGTgactttaaagaattgTAGGAACTTAATACCGTGCTCTtggagg	...(((..(((..(((((..((((((((((...((....))...))))))))))..)))))..)))..)))...	-29.2	74	43.2432	0.9125
miR-277-5p	CGTGTCAGGGGTGCATTTGCA	21	3R	+	5925744	5925843	ttgaaggttttgggctgcgtgtcaggagtgcatttgcactgaaacattctgaagcttgTAAATGCACTATCTGGTACGACAttccagaacgtacaatc	......(((((((..(((((..((((((((((((((((((............))..)))))))))))).))))..))).))..)))))))........	-37.6	98	43.8776	0.874419
miR-278-3p	TCGGTGGGACTTTCGTCCGTT	21	JFBF01000380.1	-	13295	13384	gatggttcagtgcgaccggatgagggtcctcaacgaccgttttcattaatatgcgggTCGGTGGGACTTTCGTCCGTTtgtaagaccata	.((((((...(((((.(((((((..((((.((.(((((((............)).))))).))))))..))))))).))))).)))))).	-40.9	90	51.1111	0.88913
miR-279-3p	TGACTAGTTCCACACTCATT	20	JFBF01001543.1	-	9090	9175	TGACTAGTTCCACACTCCTTgactagctttcagagcacagttagtgagctcagcgctattactgccgcttagctgtcagagtgaat	............(((((..((((.((((....((((.(((((((((.......)))))..))))..)))))))))))))))))...	-25	86	47.6744	0.609756
miR-281-5p	AAGAGAGCTATCCATCGACAGTC	23	JFBF01000183.1	+	324182	324252	aaaatgAAGAGAGCTATCCATCGACAGTCaagtattataatataCTGTCATGGAATTGCTCTTTTtgtata	...(..((((((((..(((((.((((((...((((....)))))))))))))))...))))))))..)...	-26	71	30.9859	1.18182
miR-281-3p	CTGTCATGGAATTGCTCTTTT	21	JFBF01000183.1	+	324182	324252	aaaatgAAGAGAGCTATCCATCGACAGTCaagtattataatataCTGTCATGGAATTGCTCTTTTtgtata	...(..((((((((..(((((.((((((...((((....)))))))))))))))...))))))))..)...	-26	71	30.9859	1.18182
miR-282-5p	TAGCCTCTACTAGGCTTTGTC	21	JFBF01000001.1	-	5403998	5404093	aattcttggactgaatcTAGCCTCTACTAGGCTTTGTCtgtgtgagtttaaagaatatcagACATAGCCTAAAAGAGGTTAGGtgaaacaggaaca	..((((((......(((((((((((..((((((.(((((((((...........))).)))))).))))))..)))))))))))....))))))..	-40.1	96	38.5417	1.08378
miR-282-3p	ACATAGCCTAAAAGAGGTTAGG	22	JFBF01000001.1	-	5403998	5404093	aattcttggactgaatcTAGCCTCTACTAGGCTTTGTCtgtgtgagtttaaagaatatcagACATAGCCTAAAAGAGGTTAGGtgaaacaggaaca	..((((((......(((((((((((..((((((.(((((((((...........))).)))))).))))))..)))))))))))....))))))..	-40.1	96	38.5417	1.08378
miR-283-5p	AAATATCAGCTGGTAATTCTG	21	JFBF01000073.1	+	1264457	1264575	ccacgctgattgattcttaaaggtAAATATCAGCTGGTAATTCTGggattttatcaattttcaaacactCGGAATTTCAGTTGGTATACActtttacgaattctatgtagtcatcgcaa	...((.((((((((((.(((((((..(((((((((((.(((((((((....................))))))))))))))))))))..))))))).)))))......))))).))...	-33.3	119	34.4538	0.812195
miR-283-3p	CGGAATTTCAGTTGGTATACA	21	JFBF01000073.1	+	1264457	1264575	ccacgctgattgattcttaaaggtAAATATCAGCTGGTAATTCTGggattttatcaattttcaaacactCGGAATTTCAGTTGGTATACActtttacgaattctatgtagtcatcgcaa	...((.((((((((((.(((((((..(((((((((((.(((((((((....................))))))))))))))))))))..))))))).)))))......))))).))...	-33.3	119	34.4538	0.812195
miR-284-5p	CCTGGAATTAAGTTGACTGGGT	22	JFBF01000001.1	-	1043706	1043810	tttgcgttgcaattCCTGGAATTAAGTTGACTGGGTagccatcaaagcacggcttgcaaatcgctttataaGTCAGCAACTTGATTCCAGCAAatgcgatgccaa	...((((((((.((.((((((((((((((.((((..((((..........)))).((.....))........)))))))))))))))))).)).))))))))...	-41	105	43.8095	0.891304
miR-284-3p	GTCAGCAACTTGATTCCAGCAA	22	JFBF01000001.1	-	1043706	1043810	tttgcgttgcaattCCTGGAATTAAGTTGACTGGGTagccatcaaagcacggcttgcaaatcgctttataaGTCAGCAACTTGATTCCAGCAAatgcgatgccaa	...((((((((.((.((((((((((((((.((((..((((..........)))).((.....))........)))))))))))))))))).)).))))))))...	-41	105	43.8095	0.891304
miR-285-3p	TAGCACCATTCGAAATCAGTG	21	JFBF01000044.1	+	1522758	1522873	attcaagttgaaagaactgggatcggttggtgcatagatatcgggggctattatttaatatacgctaaaatttaaatttcTAGCACCATTCGAAATCAGTGcttttaattgaaacg	.(((.(((((((((.(((((..(((..((((((.((((.......((((((........))).)))............))))))))))..)))..))))).))))))))))))...	-34.3	116	34.4828	0.8575
miR-305-5p	ATTGTACTTCATCAGGTGCTC	21	JFBF01003687.1	-	2581	2652	catgtctATTGTACTTCATCAGGTGCTCtggtgttcgggttaccCGGCACATGTTGAAGTACATTCaatatg	(((((....(((((((((.((.(((((..((((.......)))).))))).)).)))))))))....)))))	-26.4	72	44.4444	0.825
miR-305-3p	CGGCACATGTTGAAGTACATTC	22	JFBF01003687.1	-	2581	2652	catgtctATTGTACTTCATCAGGTGCTCtggtgttcgggttaccCGGCACATGTTGAAGTACATTCaatatg	(((((....(((((((((.((.(((((..((((.......)))).))))).)).)))))))))....)))))	-26.4	72	44.4444	0.825
miR-306-5p	CCAGGTACTTAGTGACTCTC	20	JFBF01000027.1	-	1321840	1321903	CCAGGTACTTAGTGACTCTCaagtaggcattgccatttaacgctgagggttactttgtgcctaa	..((((((..(((((((((((.((.(((...))).....))..)))))))))))..))))))..	-27.2	64	45.3125	0.937931
miR-307a-3p	TCACAACCTCCTTGAGTGAGC	21	JFBF01000245.1	-	68426	68508	tgtctTGCTTTGACTCACTCAACCtgggtgtgatgtttttgattcggtatccaTCACAACCTCCTTGAGTGAGCgatagcagg	...(((((((((.(((((((((...((.(((((((.....(((.....)))))))))).))...)))))))))))).))))))	-33	83	46.988	0.846154
miR-308-5p	CGCAGTATATTTTTGTGTTATG	22	JFBF01000075.1	+	955974	956061	taatgattatgcggcaCGCAGTATATTTTTGTGTTATGtgtacttaacaatcaTATCACAGGATTATACTGTgagcagcgtatcactt	...(((.(((((.((.(((((((((.(..((((.(((((((.....)))..)))).))))..).))))))))).)).))))))))...	-32.1	88	35.2273	1.03548
miR-308-3p	TATCACAGGATTATACTGT	19	JFBF01000075.1	+	955974	956061	taatgattatgcggcaCGCAGTATATTTTTGTGTTATGtgtacttaacaatcaTATCACAGGATTATACTGTgagcagcgtatcactt	...(((.(((((.((.(((((((((.(..((((.(((((((.....)))..)))).))))..).))))))))).)).))))))))...	-32.1	88	35.2273	1.03548
miR-309-3p	TCACTGGGTAAAGTTTGTCCT	21	JFBF01000054.1	-	205208	205296	caatattatacggcaaactatattcagctgtggtgtcaactcctgtacaattttctgcaTCACTGGGTAAAGTTTGTCCTataatgcca	...(((((((.((((((((.((..((...(((((((....................)))))))))..)).)))))))).)))))))...	-23.6	89	38.2022	0.694118
miR-310-3p	TATTGCACACTTCCCGGCCTT	21	2R	-	16471257	16471345	aacataaacatttgcAGGGCGGGTCGTGTGTCAGTGTAtttatatcttagctaTATTGCACACTTCCCGGCCTTTaaatgtccaatgtt	(((((..((((((..(((.((((..(((((.(((((((..((.....))..))))))))))))..)))).)))..))))))...)))))	-34	89	40.4494	0.944444
miR-311-3p	TATTGCACAATCACCGGCCTGA	22	JFBF01001268.1	-	22680	22752	cttttttcggtcgtgggttgtcgtaatgtgtggttttgcgtatcgTATTGCACAATCCCCGGCCTGAaaacaa	...((((((((((.(((((((.((((((..((((.......))))))))))))))))).))))).)))))...	-24.7	73	46.5753	0.726471
miR-314-5p	CTTGTTTGGCTTCGAACT	18	3L	+	11766112	11766201	tcGTAACTTGTGTGGCTTCGAACTTACCtagttgaggaaaactcccatgtcggattttgttacctctggTATTCGAGCCAATAAGTTCGG	.((.(((((((.(((((.((((..((((.....((((.(((.(((......))).)))....)))).)))))))))))))))))))))).	-27.2	90	44.4444	0.68
miR-314-3p	TATTCGAGCCAATAAGTTC	19	3L	+	11766112	11766201	tcGTAACTTGTGTGGCTTCGAACTTACCtagttgaggaaaactcccatgtcggattttgttacctctggTATTCGAGCCAATAAGTTCGG	.((.(((((((.(((((.((((..((((.....((((.(((.(((......))).)))....)))).)))))))))))))))))))))).	-27.2	90	44.4444	0.68
miR-315-5p	TTTTGATTGTTGCTCAGAAAGCC	23	JFBF01000100.1	+	130721	130853	taatgtgtttaaacctttgggtgtttgtataaTTTTGATTGTTGCTCAGAAAGCCctttatttgagcaggCTTTCGAGCAATAATTAAAACCaaacaaaacacccatatcttcaataagcaatacacgcaaaa	...(((((.((...((((((((((((((....(((((((((((((((.((((((((((.....)))..))))))))))))))))))))))....))))).))))))..........)))...)).)))))...	-44	133	33.0827	1
miR-316-5p	TGTCTTTTTCCGCTTACTGTCG	22	JFBF01000065.1	-	1187327	1187417	tgcaattctggtagattTGTCTTTTTCCGCTTACTGTCGctttgtttgggacgacaggaaaggggaagagacgtattcacttagaattcga	((.(((((((((.((..(((((((((((.(((.((((((((.......)).))))))..))))))))))))))...))))).)))))))).	-32.9	91	42.8571	0.84359
miR-317-5p	CGGGATACACCCTGTGCTCGCT	22	JFBF01000004.1	+	3667822	3667925	tcttatgcatctactgcCGGGATACACCCTGTGCTCGCTtcgtaaatgttcgtaaccgagtcagTGAACACAGCTGGTGGTATCTCagtggtggttgcatgtgt	...((((((.((((..(.(((((((((((((((.((((((((...((....))...)))...))))).)))))..))).))))))).)..)))).))))))...	-40.6	104	50	0.780769
miR-317-3p	TGAACACAGCTGGTGGTATCTC	22	JFBF01000004.1	+	3667822	3667925	tcttatgcatctactgcCGGGATACACCCTGTGCTCGCTtcgtaaatgttcgtaaccgagtcagTGAACACAGCTGGTGGTATCTCagtggtggttgcatgtgt	...((((((.((((..(.(((((((((((((((.((((((((...((....))...)))...))))).)))))..))).))))))).)..)))).))))))...	-40.6	104	50	0.780769
miR-318-3p	TCACTGGGCTTTGTTTATCTCA	22	JFBF01000147.1	-	463595	463696	tcagttttgatatatgagaTATACCAAGTTCAGTTTTGttcaaatgattgttctgttgcctttcaTCACTGGGCTTTGTTTATCTCAtagtattaaaatgtg	...((((((((((((((((((.((.(((..((((..((..(((..((....))..))).....))..))))..))).)).)))))))).))))))))))...	-30.1	102	31.3725	0.940625
miR-375-3p	TTTGTTCGTTTGGCTTAAGTT	21	JFBF01000122.1	-	685315	685447	tctggatcatgtctgcgcctaagttgcgaattacttgagccaagtgaatagaaactgtcacaattgtttaaacaaaagTTTGTTCGTTTGGCTTAAGTTattttcaaacttaagtggcaacgacttggccaac	..(((.(((.((((((((.((((((..((((.(((((((((((..(((((((...(((.((....))....)))....)))))))..))))))))))).))))...)))))).))).))..))).))))))..	-41.7	133	38.3459	0.817647
miR-927-5p	TTTAGAATTCCTACGCTTTACC	22	JFBF01000941.1	-	10456	10555	agaatccttgcaactcatTTTAGAATTCCTACGCTTTACCgtagaaattgttaatcggCAAAGCGTTTGGATTCTGAAACgagcggcagtcaagggtaaa	...((((((((..(((.(((((((((((..(((((((.(((...((....))...))).)))))))..))))))))))).)))..)))....)))))...	-37.2	100	41	0.907317
miR-927-3p	CAAAGCGTTTGGATTCTGAAAC	22	JFBF01000941.1	-	10456	10555	agaatccttgcaactcatTTTAGAATTCCTACGCTTTACCgtagaaattgttaatcggCAAAGCGTTTGGATTCTGAAACgagcggcagtcaagggtaaa	...((((((((..(((.(((((((((((..(((((((.(((...((....))...))).)))))))..))))))))))).)))..)))....)))))...	-37.2	100	41	0.907317
miR-929-5p	AAATTGACTCTAGTAGGGAGT	21	JFBF01000017.1	-	1951097	1951184	taccttttgtagttcAAATTGACTCTAGTAGGGAGTccttttaacgagcgaCTCCCTAACGGAGTCAGATTGatctctgcaaaggtcg	.(((.(((((((.((((..(((((((..((((((((((((.....))).)))))))))..)))))))..))))...))))))))))..	-41.3	88	44.3182	1.05897
miR-932-5p	TCAATTCCGTAGTGCATTGCAGT	23	JFBF01000243.1	-	294711	294801	aaacgctatggagtcaTCAATTCCGTAGTGCATTGCAGTttgttgttgcaattacTGCAAGCATTGTGGAAGTGATaataccctagcggca	...(((((.((..(.((((.((((..(((((.(((((((((((....))))..))))))))))))..)))).)))).)..)).)))))...	-37.3	91	42.8571	0.95641
miR-932-3p	TGCAAGCATTGTGGAAGTGAT	21	JFBF01000243.1	-	294711	294801	aaacgctatggagtcaTCAATTCCGTAGTGCATTGCAGTttgttgttgcaattacTGCAAGCATTGTGGAAGTGATaataccctagcggca	...(((((.((..(.((((.((((..(((((.(((((((((((....))))..))))))))))))..)))).)))).)..)).)))))...	-37.3	91	42.8571	0.95641
miR-956-3p	TTTCGAGACCACTCTAATCCATT	23	3L	-	11766831	11766978	gatcgttatcGTGTTTGGAATGGTCTCGTTAGCTaacggatgagcaagtgctcggctcactggcccaaatgcagtttgcccggagacgccggttaacccagcactgaaatgtgtagTTTCGAGACCACTCTAATCCATTgcagcattt	....(((...(((.(((((.((((((((..((((((((........((((((.((...((((((......((.....))..(....)))))))...)).))))))....))).))))).)))))))).)))))..)))...)))....	-45.8	148	50	0.618919
miR-958-5p	AGTAGAATAGCAGGCTTATCACA	23	3L	-	22662389	22662480	ggcgtgtctatggcaAGTAGAATAGCAGGCTTATCACAtgtttaattcaatctgctgTGAGATTCTTCTATTCTACTTTcgacaacacccgt	((.((((...(((.(((((((((((.(((....(((((.((............)))))))...))).))))))))))))))...))))))..	-27.6	92	41.3043	0.726316
miR-958-3p	TGAGATTCTTCTATTCTACTTT	22	3L	-	22662389	22662480	ggcgtgtctatggcaAGTAGAATAGCAGGCTTATCACAtgtttaattcaatctgctgTGAGATTCTTCTATTCTACTTTcgacaacacccgt	((.((((...(((.(((((((((((.(((....(((((.((............)))))))...))).))))))))))))))...))))))..	-27.6	92	41.3043	0.726316
miR-959-3p	TTGGCATCGGGGGTATTATG	20	2L	+	5640940	5641037	ttaactttgttctatattcTTAGTACTCGGGTTGATAAAGaccttttcttcagggagcctTTGTCATCGGGGGTATTATGAAatatagtttaaagaaa	....(((((..((((((((.((((((((....((((((((.((((......))))...))))))))....)))))))).))).)))))..)))))...	-28.2	98	33.6735	0.854545
miR-961-5p	TTTGATCACCAGTAACTGAGAT	22	2L	+	5641191	5641279	tcaagggccgagttaccTTTGATCACCAGTAACTGAGATtgtttctgatacggtTTCGTTTTCTGGCAATCAAAAGaacttggactcga	....((((((((((...((((((..((((.(((.((((..((.......))..)))))))..))))..))))))..))))))).)))..	-29.7	89	42.6966	0.781579
miR-963-5p	TCTAATCTTAAACAAGGAA	19	JFBF01001308.1	+	1500	1594	tgacTCTAATCTTAAACAAGGGAaagccccaggcagaagtctgaatttagttacaaactcaggatcaaagtggtttcgacaaataaacagggaat	...((((.......(((..(((....)))(((((....)))))......)))......((..((((.....))))..)).........))))...	-20.3	95	38.9474	0.548649
miR-965-3p	CGTATAGCTTTTCCCCTTT	19	JFBF01000190.1	+	134032	134123	ctcagggcagacagttacttaaattacattattaaaaatatcacactaaacaacaactttggtatattaataCGTATAGCTTTTCCCCTTTg	...((((.(((.(((((.......(((..((((((..((((((................)))))).)))))).))))))))))).))))...	-19.3	92	30.4348	0.689286
miR-970-3p	TCATAAGACACACGCGGCTAT	21	JFBF01000172.1	-	303592	303719	tgggttgcacttgaaaataattatataatgaaatgttgtagctggcgtttgttttatttggtagcagtgattgaaactaTCATAAGACACACGCGGCTATtacatttttttgttatcaacgcaattgt	...(((((..((((.(((((.........(((((((..(((((.((((.((((((((.((((..(((...)))..))))..)))))))).)))))))))..))))))).))))).)))).)))))...	-33.8	128	32.8125	0.804762
miR-971-5p	TAAATTGTAATCATGAAAGT	20	JFBF01000024.1	+	1245137	1245221	TAAATTGTAATCATGAAAGTaaatatataaatattgtatgctatgtggtaaattttttaagtgtaaaaactactaccgaacattg	.....(((.........((((.(((.........))).))))..((((((...((((((....)))))).))))))...)))...	-17.1	85	22.3529	0.9
miR-971-3p	TTGGTGTTACTTCTTACAGTGA	22	JFBF01000003.1	+	1400503	1400597	aaattccattgccattcgctgtaagttgctaacaacagagctgtcgatttgcaaacgcTTGGTGTTACTTCTTACAGTGActgttgatggagcaa	...(((((((..((.((((((((((....(((((...(((((((......)))...))))..)))))...)))))))))).))..)))))))...	-32.5	95	42.1053	0.8125
miR-975-5p	TAAACACTTCCTACATCCTGTAT	23	X	+	19452786	19452876	ttgaatttttgatttTAAACACTTCCTACATCCTGTATgtgttttgcatccggtACAGATGTGGGAGTCGTTTGCActcagagatttcaca	..((((((((((...((((((((.((((((((.((((((((.....)))...)))))))))))))))).)))))...))))))))))....	-29.8	91	38.4615	0.851429
miR-976-3p	TTGGATTAGTTATCATCAATG	21	X	+	19452928	19453024	catcgccatgcagtgccgcggcATTGGTGAGGCCATCTCCAATGgattagttctcaacaTTGGATTAGTTATCATCAATGCcggtgcactgcaccta	........((((((((..((((((((((((.......(((((((.............))))))).......))))))))))))..))))))))....	-42.8	97	50.5155	0.873469
miR-980-3p	TAGCTGCCTTGTGAAGGGCTT	21	JFBF01000152.1	-	492297	492390	caagtaaattacaagccggtccgtcatatggcaatctaactgagttcgcttgtTAGCTGCCTTGTGAAGGGCTTccttgtagttgaaatacaac	...((((((((((((..(((((.(((((.((((..(((((.(((....)))))))).)))).))))).)))))..)))))))))....)))...	-34.2	94	43.617	0.834146
miR-981-3p	TTCGTTGTCGACGAAACCTGCA	22	JFBF01000278.1	+	154300	154392	aaatccatgctgaactCGGGTTTCGTAAGCAGCGGGCTgttaaactgttaaaacgagTTCGTTGTCGACGAAACCTGCAtatcgtgtggacaa	...((((..(.((...((((((((((..((((((..(((((..........))).))..))))))..))))))))))....)))..))))...	-37.6	93	46.2366	0.874419
miR-983-5p	ATAATACGTTTCGAACTAATG	21	X	-	4262516	4262614	tatattgcaataattaaATAATACGTTTCGAACTAATGAttttcagttcattcATTAGGTAGTTACGCATTATCTagttgttgtaaacatt	....((((((((((((.(((((.(((......(((((((............)))))))......))).))))).)))))))))))).....	-23.2	91	25.2747	1.0087
miR-987-5p	TAAAGTAAATAGTCTGGATTGAT	23	JFBF01000144.1	+	237339	237434	atatgttaaactgtgctTAAAGTAAATAGTCTGGATTGATgagagttaataaggactcATCAACAGGCATTTACTTCAatcgcagttcaaacaaaa	...((((.(((((((.((.((((((((.(((((..((((((((............))))))))))))))))))))).)).)))))))..))))...	-31.3	96	32.2917	1.00968
miR-988-5p	GTGTGATTTGTAGCAAAGTGAT	22	JFBF01000016.1	-	2497572	2497642	tttgtgtGTGTGATTTGTAGCAAAGTGATttgcatttgaaatCCCCTTGTTGCAAACCTCACGCatacgcg	...((((((((((((((((((((...(((((.......)))))...))))))))))..))))))))))...	-26.1	71	42.2535	0.87
miR-988-3p	CCCCTTGTTGCAAACCTCACGC	22	JFBF01000016.1	-	2497572	2497642	tttgtgtGTGTGATTTGTAGCAAAGTGATttgcatttgaaatCCCCTTGTTGCAAACCTCACGCatacgcg	...((((((((((((((((((((...(((((.......)))))...))))))))))..))))))))))...	-26.1	71	42.2535	0.87
miR-989-3p	TGTGATGTGACGTAGTGGAAC	21	2R	-	10032856	10033029	aaagattttgggaatcGGCCACTACCTTGCAGTCACGTGatgaaaagacacaggtgacactgatccggatttggtagttgacaaatcctccatgccgagattagtttcattttgcgtcttttgaattcgaatagttcaTGTGATGTGACGTAGTGGAACatacctgaaattaca	...(((((..((.((...(((((((.(..((.((((((((..(((((((.((..(((.((((((((((...(((..(((....)))...)))..))).))))))).)))..).).)))))))(....).......))))))))))..).)))))))...)).))..)))))...	-60.4	174	41.3793	0.838889
miR-993-5p	TACCCTGTAGTTCCGGGCTTT	21	JFBF01000177.1	+	21672	21778	ctcccgtgaccTACCCTGTAGTTCCGGGCTTTtgttgaaatagcaattcaaactaaatgcatttatagccaatcaGAAGCTCGTCTCTACAGGTATCTcacagggta	..(((((((..((.(((((((...(((((((((((((((((.(((.((......)).))))))).....))).))))))))))...)))))))))..)))).)))..	-35.7	107	43.9252	0.759574
miR-993-3p	GAAGCTCGTCTCTACAGGTATCT	23	JFBF01000177.1	+	21672	21778	ctcccgtgaccTACCCTGTAGTTCCGGGCTTTtgttgaaatagcaattcaaactaaatgcatttatagccaatcaGAAGCTCGTCTCTACAGGTATCTcacagggta	..(((((((..((.(((((((...(((((((((((((((((.(((.((......)).))))))).....))).))))))))))...)))))))))..)))).)))..	-35.7	107	43.9252	0.759574
miR-994-5p	TAAGGAAATAGTAGCCGTGATT	22	JFBF01000147.1	-	463817	463918	ttatatcgagttatcTAAGGAAATAGTAGCCGTGATTttattcaactcgaagtgtttgcaTATCACAGTTGCTGTTTCTTTTagatagctcttttgtaagca	(((((..(((((((((((((((((((((((.(((((........((.....))........))))).)))))))))))))).)))))))))...)))))...	-36.6	102	33.3333	1.07647
miR-994-3p	TATCACAGTTGCTGTTTCTTTT	22	JFBF01000147.1	-	463817	463918	ttatatcgagttatcTAAGGAAATAGTAGCCGTGATTttattcaactcgaagtgtttgcaTATCACAGTTGCTGTTTCTTTTagatagctcttttgtaagca	(((((..(((((((((((((((((((((((.(((((........((.....))........))))).)))))))))))))).)))))))))...)))))...	-36.6	102	33.3333	1.07647
miR-995-3p	TAGCACCACATGATTCGGCTT	21	JFBF01000041.1	+	1461866	1461959	gaagcagccatacaaggcccgtatcatgtggatgctgcgcttctatcaactattacacgTAGCACCACATGATTCGGCTTtgtcgggttgtgta	...((((((..((((((((...(((((((((.(((((((..................))))))))))))))))..))))))))..))))))...	-44.1	94	48.9362	0.958696
miR-996-5p	GCGAACATGGATCTAGTGCACG	22	JFBF01000218.1	-	41362	41454	ctctattttgtcgGCGAACATGGATCTAGTGCACGgtttattcataatcaagttcgTGACTAGATTTCATGCTCGTctattaagttgggtcaa	(((.((((....(((((.((((((((((((.(((((.................))))))))))))).)))).)))))....)))).)))....	-27.7	93	39.7849	0.748649
miR-996-3p	TGACTAGATTTCATGCTCGT	20	JFBF01000218.1	-	41362	41454	ctctattttgtcgGCGAACATGGATCTAGTGCACGgtttattcataatcaagttcgTGACTAGATTTCATGCTCGTctattaagttgggtcaa	(((.((((....(((((.((((((((((((.(((((.................))))))))))))).)))).)))))....)))).)))....	-27.7	93	39.7849	0.748649
miR-998-5p	ACTGAATTCTCGTGGTTCTGC	21	JFBF01000005.1	+	2326062	2326177	aaaattcattttggaACTGAATTCTCGTGGTTCTGCattgcataccatgacgaggtaaacgtattgtaattgaaattttgTAGCACCATGAGATTCAGCTCtagcgtgaatttcaa	.(((((((..(((((.(((((.(((((((((.((((((((((((((.......)))).......))))).........))))).)))))))))))))).)))))..)))))))...	-38.7	116	36.2069	0.921429
miR-998-3p	TAGCACCATGAGATTCAGCTC	21	JFBF01000005.1	+	2326062	2326177	aaaattcattttggaACTGAATTCTCGTGGTTCTGCattgcataccatgacgaggtaaacgtattgtaattgaaattttgTAGCACCATGAGATTCAGCTCtagcgtgaatttcaa	.(((((((..(((((.(((((.(((((((((.((((((((((((((.......)))).......))))).........))))).)))))))))))))).)))))..)))))))...	-38.7	116	36.2069	0.921429
miR-999-3p	TGTTAACTGTAAGACTGTGTCT	22	JFBF01000069.1	-	768665	768760	aaattgtgctcaattactgggacatagtcatacagcaaatgttgtgttttgagccaaTGTTAACTGTAAGACTGTGTCTtagtgttgcgccagcat	...(((.((.(((.((((..(((((((((.(((((..((..(((.((.....)))))..))..))))).)))))))))..))))))).)))))...	-37.3	96	39.5833	0.981579
miR-1000-5p	ATATTGTCCTGTCACAGCAGT	21	JFBF01000020.1	+	1908097	1908179	tgccagtgATATTGTCCTGTCACAGCAGTactgttcttctcgatatgatagcctaCTGCTGGGCCGGGGCATTAACAttgtct	...(((((.((.(((((((((.(((((((((((((...........)))))..))))))))))).)))))).)).)))))...	-30	83	48.1928	0.75
miR-1003-3p	TCTCACATTTACATATTCACA	21	3R	+	20484327	20484382	gTGGGTATCTGGATGTGGTTGGctctggcggtccTCTCACATTTACATATTCACAG	(((..(((.(..((((((..((..(....)..))..))))))..).)))..)))..	-19.1	56	50	0.682143
miR-1004-3p	TCTCACATCACTTCCCTCACAG	22	2L	+	3767621	3767688	GTTGGGGGACATTGATCTCGGAGacggcggtttaactgatccattcTCTCACATCACTTCCCTCACAG	..(((((((...((((...(((((.(((((.....)))..))..)))))...))))..)))))))...	-19.7	68	51.4706	0.562857
miR-1012-3p	TTAGTCAAAGATTTTCCCCATAG	23	3R	-	22687071	22687129	gTGGGTAGAACTTTGATTAATAttgcttgaaaaataTTAGTCAAAGATTTTCCCCATAG	(((((.((((((((((((((((((........)))))))))))))).)))).)))))..	-23.2	59	30.5085	1.28889
miR-2491-3p	AACATGAACAACATCAACAAC	21	JFBF01000045.1	-	978214	978272	aaagtttgcagtgttggcgcaataacaacactagtgtcAACATGAACAACAACAACAAC	...(((....((((((((((.............))))))))))....))).........	-23.5	59	38.9831	1.02174
miR-2491-5p	AACATGAACAACATCAACAAC	21	JFBF01000149.1	+	491829	491930	cAACATGAACAACATCAACAACatacctttagccacacttgcatacaacgttaaatcttgtgcaacacacacacactgaaaccaataacaacaacaactagt	......................................(((((((.............))))))).....................................	-24.5	102	37.2549	0.644737
miR-2779-5p	ATCCGGCTCGAAGGACCA	18	JFBF01001296.1	+	10177	10245	ttaataggcgctcaATCCGGCTCGAAGGACCAaaatgtcggggttgtcgacgctgtgtttgcctgtgtt	...(((((((..((...((((((((..((((..........)))).)))).))))))..)))))))...	-22.6	69	52.1739	0.627778
miR-2779-3p	ATCCGGCTCGGAGGACCA	18	JFBF01000648.1	-	37574	37668	atccgaaatcctgatggcgatggttaattgagagggttttatttcaggaagcactcgATCCGGCTCGTAGGACCAaaatgtcggggttgtcgaag	...((((((((((((.....(((((...((((.(((((..................)))))..))))...)))))....))))))))).)))...	-26.8	95	48.4211	0.582609
miR-3477-5p	TAATCTCAATTTGTAACTGTGA	22	JFBF01000073.1	+	1266526	1266649	cgtgcctagtgtccaatgcaaaattggtTAATCTCAATTTGTAACTGTGAgcgaattcgatatgctgaactcacgttgcatatggagattgcccgaggttgcatccgtttctacattttgtttt	...((..(((((...((((((..((((..((((((....((((((.(((((....((((......)))))))))))))))....))))))..))))..))))))........)))))..))...	-35.5	124	41.129	0.696078
miR-3724-5p	AAACTTTGAATACATAAC	18	JFBF01000032.1	-	1761842	1761941	cagtacatataattgttttatatAAACTTTGAATACATAACagaaagttacgtctgcaatgttatggtttccttgtttatatatttcaactattgtgaaa	...((((.(((.(((...(((((((((...(((..(((((((...((......))....)))))))..)))...)))))))))...))).)))))))...	-22.4	100	25	0.896
miR-4948-5p	GGCGGAGGTGGCGGCGGC	18	JFBF01000159.1	-	348671	348760	GGCGGAGGTGGCGGCGGCggtggtggtttcaaccgCTTCGGAGGTGGTGGTGGCGgcggccgaggaggcggcggcggcggtggtcgcgga	.......(((((..(.((.............((((((........)))))).((.((.(((.....))).)).)).)).)..)))))...	-34.4	90	77.7778	0.491429
miR-4968-3p	AACAACAGCAGCAGCAGCA	19	3L	-	11545639	11545793	ttttcctcagagccgcgactgctggcgtgttattgttgctgttgcagcTAGCTGCCACGGTTTGTTGCTTcactgattacgcgcaatgCAGCAACAGCAGCAGCAGCAGAagcaacagcaactaactgcagaggagcaatagcagctgagagttc	.....(((((.((.((..((.((.(((.((((..(((((((((((..((.(((((....(((.((((((.((.((........)).)).)))))))))....)))))))..))))))))))))))))))))))..))....))..))))).....	-59	155	52.2581	0.728395
miR-7933-5p	CCTCAATTGTGGCAAATG	18	JFBF01000188.1	+	338515	338620	acagcttgtcaaaatatctcattagtcccagtggttcagatcctcccagttgaaaaggttggtctcataCCTCAATTGTGGCAAATGtatactttgaataagcaaa	...((((((((((.(((..((((.(((.(((((((..(((((..((..........))..)))))...)))...)))).))).)))).))).)))).))))))...	-26	106	38.6792	0.634146
