# Supplementary material for: Identification and Characterization of Sex-Biased MicroRNAs in Bactrocera dorsalis (Hendel)
Source: PLoS One. 2016 Jul 21;11(7):e0159591. doi: 10.1371/journal.pone.0159591 (PMC4956098; doi:10.1371/journal.pone.0159591)
Supplement: S2 Table — (XLSX) [file pone.0159591.s003.xlsx]

## Sheet: Sheet1
Novel miRNA name	Novel miRNA sequences	type	length	genome ID	strand	start	end	pre-miRNA_sequences	secondary structure	Free energy(dG)	LEN	(G+C)%	MFEI
PC-5p-15170_158	CTCGAATAACGTTGTAAGTGC	5'	21	JFBF01000078.1	+	752650	752745	atcaacaattgaatcatcgcCTCGAATAACGTTGTAAGTGCcttcggctatgatagcACTTACAACGTTATTCGAGGCGatgcttcaattgtttct	...((((((((((.(((((((((((((((((((((((((((..(((....)))..))))))))))))))))))))))))))).))))))))))...	-63	96	40.625	1.61538
PC-3p-3745_705	ACTTACAACGTTATTCGAGGCG	3'	22	JFBF01000078.1	+	752650	752745	atcaacaattgaatcatcgcCTCGAATAACGTTGTAAGTGCcttcggctatgatagcACTTACAACGTTATTCGAGGCGatgcttcaattgtttct	...((((((((((.(((((((((((((((((((((((((((..(((....)))..))))))))))))))))))))))))))).))))))))))...	-63	96	40.625	1.61538
PC-5p-15170_158	CTCGAATAACGTTGTAAGTGC	5'	21	JFBF01000299.1	+	751	844	ttgacaattgaatcatcgcCTCGAATAACGTTGTAAGTGCcttcggctatgatagcACTTACAACGTTATTCGAGGCGatgcttcaattgtgta	...(((((((((.(((((((((((((((((((((((((((..(((....)))..))))))))))))))))))))))))))).)))))))))...	-62.7	94	41.4894	1.60769
PC-3p-3745_705	ACTTACAACGTTATTCGAGGCG	3'	22	JFBF01000299.1	+	751	844	ttgacaattgaatcatcgcCTCGAATAACGTTGTAAGTGCcttcggctatgatagcACTTACAACGTTATTCGAGGCGatgcttcaattgtgta	...(((((((((.(((((((((((((((((((((((((((..(((....)))..))))))))))))))))))))))))))).)))))))))...	-62.7	94	41.4894	1.60769
PC-5p-50795_31	CTCTAATAACGTTGTAAGTGC	5'	21	JFBF01000078.1	-	752606	752709	tttaagaaacaattgaagcatcgcCTCGAATAACGTTGTAAGTGCtatcatagccgaaggcACTTACAACGTTATTCGAGGCGatgattcaattgttgatttca	.......((((((((((.(((((((((((((((((((((((((((..((......))..))))))))))))))))))))))))))).)))))))))).......	-63.4	104	38.4615	1.585
PC-3p-11960_210	ACTTACAGCGTTATTCGAGGCG	3'	22	JFBF01000078.1	-	752606	752709	tttaagaaacaattgaagcatcgcCTCGAATAACGTTGTAAGTGCtatcatagccgaaggcACTTACAACGTTATTCGAGGCGatgattcaattgttgatttca	.......((((((((((.(((((((((((((((((((((((((((..((......))..))))))))))))))))))))))))))).)))))))))).......	-63.4	104	38.4615	1.585
PC-5p-50795_31	CTCTAATAACGTTGTAAGTGC	5'	21	JFBF01000119.1	-	640704	640805	tcatttaataattgaatcatagcCTCGAATAACGTTGTAAGTGCcttcggctatgataacACTTACAACGTTATTCGAGGCGatgcttcaatttttgaacca	...(((((.(((((((.(((.((((((((((((((((((((((...(((....)))...)))))))))))))))))))))).))).))))))).)))))...	-49.9	102	36.2745	1.34865
PC-3p-11960_210	ACTTACAGCGTTATTCGAGGCG	3'	22	JFBF01000119.1	-	640704	640805	tcatttaataattgaatcatagcCTCGAATAACGTTGTAAGTGCcttcggctatgataacACTTACAACGTTATTCGAGGCGatgcttcaatttttgaacca	...(((((.(((((((.(((.((((((((((((((((((((((...(((....)))...)))))))))))))))))))))).))).))))))).)))))...	-49.9	102	36.2745	1.34865
PC-5p-64989_22	CCTTATGGTTGTACAAAGATC	5'	21	JFBF01000415.1	-	106044	106222	ctagcacttaaacatacacacttgttgagtgtgctttcatataatcgcatattccggacgcaatggggcaatccgtcgCCTTATGGTTGTACAAAGATCaaataatatgcataaagttgtactcgtagctttgttaattttctttgATCTTTTCGCAATCATATGGCgacggatagcgc	...((.....((((........))))((((((((............)))))))).....))......((.((((((((((.(((((((((..((((((((((.((.((..(((((((((......)))))))))..)).)).))))))))))..))))))))).)))))))))).))..	-61.6	179	39.6648	0.867606
PC-3p-58586_26	ACTTGCAACGTTATTCGAGGCG	3'	22	JFBF01000299.1	-	711	804	tacacaattgaagcatcgccTCGAATAACGTTGTAAGTGCTAtcatagccgaaggcACTTACAACGTTATTCGAGGCGatgattcaattgtcaa	...(((((((((.(((((((((((((((((((((((((((..((......))..))))))))))))))))))))))))))).)))))))))...	-62	94	41.4894	1.58974
PC-3p-199_10687	TATTGCACAATCCCCGGCCTGA	3'	22	JFBF01001268.1	-	22680	22752	cttttttCGGTCGTGGGTTGTCGTAATGtgtggttttgcgtatcgTATTGCACAATCCCCGGCCTGAaaacaa	...((((((((((.(((((((.((((((..((((.......))))))))))))))))).))))).)))))...	-24.7	73	46.5753	0.726471
PC-3p-51875_30	TCGGACAGAAAGGCCTCTATCGT	3'	23	JFBF01000102.1	-	414454	414545	ttggtgcaacgactggaggagcttggctgtgcgaaaattactctttggcggatttactttTCGGACAGAAAGGCCTCTATAGTccgcatgaa	...((((...((((..((..((((..((((.((((((.((.(((.....)))..)).)))))).))))..))))..))..)))).))))...	-29	92	47.8261	0.659091
PC-5p-8836_297	TGTAAGTTAGGTCGGACT	5'	18	JFBF01001756.1	-	6014	6104	agatgttagtctgtaactcTGTAAGTTAGATCGGACTatgagctgctccttatggccgaacttttaatttacacttgtactggcaacaatt	...((((.(((.(((....(((((((((((((((.(((((((......)))))))))))...)))))))))))....))).)))))))...	-28.3	91	38.4615	0.808571
PC-5p-53164_29	TGTGTTAGTGGAAGCGTC	5'	18	JFBF01000030.1	-	172896	172973	caataggaTGTGTTAGTGGAAGCGGCggcaaaacagcggtttttttgtttttgttgctgtcagctgacaggcttgcat	...((((...(((((((....(((((..((((((((........))))))).)..)))))..)))))))..))))...	-22.7	78	46.1538	0.630556
PC-3p-12694_197	AATTAACAACTCATGCAGAT	3'	20	JFBF01000029.1	+	1894539	1894615	gtgatctcggtgttgtgtcttgtatggtgttgggtatttaactcgtcaaatagcAATTAACAACTGATGCAGATaat	...((((((..(((((...((((....((..((((.....))))..))....))))...)))))...)).))))...	-15.2	77	37.6623	0.524138
PC-5p-8368_318	TCTGTTCTACTTTCATTG	5'	18	JFBF01000248.1	+	367089	367160	ctcgtactTCTGTTCTGCTTTCATTGctgcttggctgtctgcgtagatgttgactctagaatagagggcaga	.((...(((((((((((...(((...((((...((.....))))))....)))...)))))))))))...))	-19.9	72	47.2222	0.585294
PC-3p-42276_41	TAAATTCAATTTAATTTCAACAG	3'	23	JFBF01000007.1	+	2375022	2375089	caatgtgaaattaaattgattcactatcatatctatcaattgaTAAATTCAATTTAATTTCAACAGaa	...((((((((((((((((.....(((((...........)))))...)))))))))))))).))...	-16.1	68	20.5882	1.15
PC-5p-52043_30	TTCGTCAAAGCGGTTGTGAAAT	5'	22	JFBF01000022.1	-	1637418	1637520	tatccgagttgaagttgtgtcaTTCTTCAAAGCGGTTGTGAAATgtttcatttaaaatcatatcacagccagctttgaggagcgatacgattttgtcaacagc	.......((((((((((((((..((((((((((((((((((.((((((......))).))).)))))))).))))))))))..)))))))))...)))))...	-43.1	103	38.835	1.0775
PC-5p-27925_72	CCGTTTTTCGATTTGATTTGGCT	5'	23	JFBF01000126.1	+	40544	40619	aacacaaaaCCGGTTTTCGATTTGATTTGGCTgtttcttcaacaagtgagatcattttgaaagctgattttgtcaa	...((((((.((((((((((..((((((..(((((.....))).))..))))))..)))))))))).))))))...	-25.1	76	34.2105	0.965385
PC-3p-3600_734	TATAAGAACTATTGGTAA	3'	18	JFBF01005001.1	+	345	423	aaaaccctagtttttttgatgtcacgcatgttccccgcttccagcaaggaaactgtagtTAAAAGAACTATTGGTAAta	...(((.(((((((((((((.....(((..((((..((.....))..))))..))).)))))))))))))..)))....	-19.4	79	37.9747	0.646667
PC-3p-16670_141	ATATGGTTGAGGATTGTA	3'	18	JFBF01000211.1	-	22649	22739	ctagctcttatataactaatatcacaattttcgaacatatggttaagttttctccATATGATTGAGGATTGTAcattttttattatgcggc	...(((.....((((..(((...(((((..((((.(((((((...........))))))).))))..)))))..)))..)))).....)))	-20.2	91	29.6703	0.748148
PC-3p-15812_150	CTATAAAACTAGCTGACA	3'	18	JFBF01000004.1	+	1599319	1599375	actttgacaggtatttatattttccttgagagaggCTATAAAACTAGCTGTCAagtg	..((((((((.((((((((....((((....)))).))))))..)).))))))))..	-17.1	57	35.0877	0.855
PC-5p-14405_169	TGACAGTTTTACAATTTC	5'	18	JFBF01000067.1	-	439362	439417	aggtTGACAGTTTTACAATTACtgattatgcaaaagtaatgtaaaactgttgaaat	...(..(((((((((((.(((((...........))))))))))))))))..)...	-18.7	56	26.7857	1.24667
PC-5p-3319_790	GACAATGGATTGTGATGC	5'	18	JFBF01000176.1	-	530320	530428	tgtttacagaagttgagtgcaccgtGACATTGGATTGTGATGCgtcaatattttagataatgagtgactgcaacaaatgagattcattgctatttgatttttgtagttc	...((((((((((..((((((..((((.(((..(((.((.(((((((.((((......))))..)))).))).)))))..)))))))))).)))..))))))))))...	-26.7	109	34.8624	0.702632
PC-5p-28660_69	TTAGAGCTTTGTTTTTCTT	5'	19	JFBF01000115.1	+	864058	864193	tttcataaccatagtgcatcgtactaagaagtacttaTTACAGCTTTGTTTTTCTTtggaacgtacgagcagatagtagctttttcatgaaatccaaaaagagttgacagtacttctctagaccttgacggtttca	......((((...((.((..((.((((((((((((.....((((((((..((((..(((((.....((((........))))))))).))))..))....))))))..))))))))).)))))..))))))))...	-29.2	136	36.0294	0.595918
PC-3p-90238_14	CAAGCGGGTTGTGAACAATA	3'	20	JFBF01000114.1	-	445492	445586	tgagtattgtagtatatcccctgaaacaaacaatttaaatttcgatattacagttgtggaataaacgtgtgCAAGCGGGTTGTGAACAATAtgga	...(((((((..((((.(((((...(((.....((((...(((.(((.......))).)))))))..)))...)).))).)))).)))))))...	-16.6	95	34.7368	0.50303
PC-5p-33_106377	AAACTGTTCACATGAACT	5'	18	JFBF01002642.1	-	167	237	ctctgttgacagcAAACTGTTCACACGAACTcgtctacgtgatcgtgtgtgaatatgtttgctcaatatac	...((((((..((((((((((((((((...(((......)))...)))))))))).))))))))))))...	-24.8	71	42.2535	0.826667
PC-5p-84791_15	TAGAAGTTAAACAGTAAAG	5'	19	JFBF01000422.1	-	73555	73637	ctggagtatagtaTAGAAGTTAAACAGTAGAGgggaagaaggcatctgctgaaccccatgtttaattcatcttaactttcaat	.((((....(((..((((((((((((.....((((.....(((....)))...)))).)))))))))..)))..)))))))..	-17.2	83	37.3494	0.554839
PC-5p-16651_141	TTCGGACTAATGTCGTGC	5'	18	JFBF01000197.1	+	340317	340375	TTCGGACTAATGTCGTGCtggaatctgtacaggaagcttctaaagcacacatgtccact	...((((..((((.(((((((((.((........)).))))..)))))))))))))...	-18.2	59	45.7627	0.674074
PC-3p-40056_44	GGACGTGGGTTAGTCGATC	3'	19	JFBF01000009.1	-	2389173	2389245	caaatcgactctccaccgtctttatgtacactctcagctacagctccgtgctGGACGTGGTTTAGTCGATCga	...(((((((..((((.((((....((((......(((....)))..)))).))))))))...)))))))...	-21.7	73	50.6849	0.586486
PC-3p-67893_21	CATGATAACTGTGGTATT	3'	18	JFBF01000088.1	-	130059	130179	taaatttctcaccatttgaactagtaaagtactcgatatgtttaagttgttaaaatttggcaagcccttCATGATAACTGTGCTATTtagcatgatatttaccaaatgaatgaggaatatt	...((((((((.((((((....((((..((.((..(((.((...((((((((......((....)).....))))))))..)))))..)).))..))))...))))))..))))))))...	-24	121	29.7521	0.666667
PC-3p-126954_9	TACTGTGAGAATTTGGGTGA	3'	20	JFBF01000118.1	+	408343	408437	caattgtatcgcctttttcgcatacgtgatcactctcttactctaataagctttgaaacagccatgTACTGTGAGAATTTGGGTGAagtaaaatc	...(((..((((((((((((((((((((.(((....((((......))))...)))......)))))).))))))))...))))))..)))....	-20	95	37.8947	0.555556
PC-3p-80463_16	TGAATTCCATCTTGTTGGGCATTG	3'	24	JFBF01004470.1	-	1612	1744	cttgtttttctttcagaatttcattaacgctgaaccaattgtcaacaatggacttaaacattgtgaaattTGAATTCCATCTTGTTGGGCATTGgtttttaataatttgtaaatgatgctgtaagttagcttt	...(((...(((.(((....(((((.(((..((((((((..(((((((((((.((....(((....)))...)).)))))..))))))..)))))))).........))).)))))..))).)))..)))...	-26	133	30.0752	0.65
PC-5p-108294_11	TGTTCTTTTAACTGCACCGGTG	5'	22	JFBF01001580.1	-	12302	12393	cTGCTCTTTTAACTGCACCGGTGtggaatggggataattttgatatagaagccttgaaattccggttttatatttgtgggtttagagaggaa	...((((((.((((.(((..((((..((..(((((...((..(..........)..)))))))..))..))))..))))))).))))))...	-21.5	92	39.1304	0.597222
PC-3p-62043_24	TAGGAATATGCGAAGTTT	3'	18	JFBF01000256.1	-	102511	102586	tataggaaattttctcgaatctccgcatgtaggagcggatcctccacgattaTAGGATTATGCGAAGTTTtctgtt	.((((((((((((....(((((.....(((.((((......)))))))......)))))....)))))))))))).	-17.7	76	40.7895	0.570968
PC-3p-189759_5	TAATATGTTGCTGTGGGA	3'	18	JFBF01000267.1	+	202120	202225	ttcggcaagaccgacttcagtgacatttgtgcgatttatatgttgcccgatgagaatgtgatttcgggttgtgagtggggTAATATGTTGCTGTGGGAagccggtt	.(((((....(((....(((..((((...(((.(((((((....((((((.............)))))))))))))...)))..))))..))))))...)))))..	-31.9	106	47.1698	0.638
PC-5p-28677_69	TCGGCGACTGAATTCATGA	5'	19	JFBF01001871.1	+	2407	2481	aTCGGCGACTGAATTCATGAtggagaactttaattttttcgtgaattcttcataattgaatttatagttgctagc	...((((((((((((((..((((((((.((((.........))))))))))))...)))))))..)))))))...	-21.6	75	32	0.9
PC-3p-15746_151	TCCTTGTGGCTCTTGGCG	3'	18	JFBF01000010.1	+	858997	859104	tgtaagactggccgggtggcaagtgtgtggggtcaagcacgtgagctccatttgtgagctcgcctgcttgacTCCTTGTGGCACTTGGCGccctctagcggtctttaa	...(((((((...(((((.(((((((..(((((((((((.((((((((.......)))))))).))))))))))).....))))))).))))).....)))))))...	-60.8	108	57.4074	0.980645
PC-3p-90327_14	TTTTCGCACTTTCGGTGTA	3'	19	JFBF01000160.1	+	388507	388627	caataatatggtctggcgctaaaagtgaccaaaagcgattctgtactctccctgccccactgttatgggtaatgtaaagaTTTTCGCACTTTCGGTTTActttatgccgcatattttgatt	(((.((((((...(((((...(((((((((.(((((((.(((.(((...(((..............)))....))).)))...))))..))).)).))))))).))))))))))))))...	-27.7	121	40.4959	0.565306
PC-3p-90977_14	TTAGAAATCAGAACAGAAT	3'	19	JFBF01001193.1	+	4216	4301	atgaattttgtctgattttttaacaatattttgcaaatgattatttcatttgtttttatagcaTTAGAAATCAGAACAGAATtgga	...(((((((((((((((((......(((...((((((((.....))))))))....))).....)))))))))).)))))))...	-24.3	86	22.093	1.27895
PC-5p-34405_54	TTGTTGTAGACATCTGGCGCC	5'	21	JFBF01000002.1	+	3294847	3294946	caagtttttgtcTTGTTGTAGACATCTGGCGCCgcggctgtctgcttgtcgaagcattagacatctggcgccgcagctgtctgctacatagcaatacaaa	...((..((((..(((.(((((((.(((((((((.((.(((((((((....))))...))))))))))))))..)).))))))).)))..)))).))...	-39.9	100	50	0.798
PC-3p-85151_15	TACACCATGATTGTGCGACC	3'	20	JFBF01000180.1	+	547746	547847	ctacggaagcacttatggtgtgcaatcggctagttggtagatcttggggctgcatgccaaggattttcaggtggctaTACACCATGATTGTGCGACCgatta	...(((..((((((((((((((.....(((((..(((.(((((((..(((.....))).))))))))))..))))).))))))))))..))))..)))....	-40.4	102	49.0196	0.808
PC-5p-46868_35	AAATGGCCGCAGTATTCTAACT	5'	22	JFBF01000340.1	-	4911	5047	ataaaagtaccgcatgacttttttgacaacccaatatatggacaaagaaataaAAATGGCCGTAGTATTCTAACTttgtaaaaagattgcttatgtgatcttatttcaattatatttgatggtacgtttttattgag	..((((((........))))))........(((.....))).......((((((((((((((((((((.......(((.((.(((((..(....)..))))).)).)))..)))))..))))).))))))))))...	-23.8	137	28.4672	0.610256
PC-3p-28410_70	ATGTGTTTATATAAGTGGA	3'	19	JFBF01000027.1	-	120294	120362	gtggccaacacacaaacatatttacacatatgcacagatgtATGTGTTTATATAAGTGGGttttgcata	...((.(((.(((....((((..((((((((........))))))))..))))..))).)))..))...	-15.3	69	34.7826	0.6375
PC-5p-125167_9	CGAGATTACAAGAAGGAGAGCCC	5'	23	JFBF01000385.1	+	115334	115395	agCGAGATTACAAGAAGGAGAGCCCgaaataacttatagttctccttagcgtgatgttctat	...((((((((...(((((((((...((.....))...)))))))))...))))).)))...	-16.4	62	40.3226	0.656
PC-3p-85931_15	AATTGGCTGACGAGCTCGCC	3'	20	JFBF01003013.1	-	1222	1321	aatggctatcagatcgaatcaagtgcaccttatctgtgtgccgggtcacaaaagtatatatgtacataggcgggaatgAATTGGCTGATGAGCTCGCCcg	...(((((((((.((((.(((.......((..(((((((((...((.((....))))....)))))))))..))..))).))))))))).))))......	-23.8	100	47	0.506383
PC-3p-41438_42	TTTGAAAAATTGTTGTAAT	3'	19	JFBF01000635.1	-	42891	42981	atgtacggagtgttagtcaagataagtttcgatatcaatagaTTTGAAAAATTGTTGTGATgactctgtaagagaataatggattgaatag	...((((((((....((((..((((.((((((.(((....)))))))))..))))..)))).)))))))).....................	-18.2	91	30.7692	0.65
PC-5p-86306_15	TTGGATAATAGAAATTTGCAAT	5'	22	JFBF01000377.1	+	64060	64164	gtttaccgatctgccgaaccgtattatcgacttagccaagTTGGATAATAGAAATTTGCAATtggaatgcttcaaggtaggttgatgttgttcatattgcgcacg	......((((.(((......)))..)))).....(((((..(((((((((..((..(((..(((((....))))).)))..))..)))))))))..))).))...	-21.9	105	40.9524	0.509302
PC-3p-26629_76	TAAGAAAATATTGAACAGA	3'	19	JFBF01000140.1	-	433145	433253	ggaaatattttttcagtattttcttaaactggtacatattaaaattataaaaaagtagtttcttttaatatgtaccagttTAAGAAAATATTGAACAAAtatttctact	((((((((((.(((((((((((((((((((((((((((((((((((((......)))))....)))))))))))))))))))))))))))))))).))))))))))...	-51.3	109	19.2661	2.44286
PC-5p-23851_88	GGTGTGCTTAGAAGTGTT	5'	18	JFBF01000050.1	-	1177133	1177242	ttttgttgttgttgttgtttgcGGTGTGCTTAGAAGTATTgcccttcaaaccaggctgccggttaagtctattgctctgaaatgccgctgcacaagtgcgctcgacatgc	...(((((.(((..((((..((((..(..(((((.(((.((..(((..((((.((...)))))))))..)).)))))))).)..))))...))))..)))..)))))...	-29.9	110	48.1818	0.564151
PC-3p-38930_46	TCGTGCGGAGACTCAATTCA	3'	20	JFBF01001949.1	+	3627	3693	taagtgaattggtttcatttcgcatgcaaatagatgattaatgTCGTGCGGAGACTCAATTCAtgga	...(((((((((((((....((((((((.............)).))))))))))).))))))))...	-19.4	67	37.3134	0.776
PC-3p-289503_3	TATTTGAGCGGGGGTGTTGC	3'	20	JFBF01000896.1	+	30478	30538	aatttgcgatatatggtcgctggataatagaaggtcTATTTGAGCGAGGGTGTTGCagttg	...(((((((((....(((((....(((((.....)))))..)))))..)))))))))...	-18.1	61	42.623	0.696154
PC-3p-108112_11	TTTTGAATGATTAGTTTG	3'	18	JFBF01000080.1	-	668275	668348	ttagtgcagataactcgttaaataaaaaggttttccatgcgaggacttggTTTTGAATGATAAGTTTGtatgac	...((((((((...(((((....((..((((..((.....))..))))..))...)))))...))))))))...	-15.4	74	33.7838	0.616
PC-5p-202560_5	TCAAGAAGTGACTCACCCCT	5'	20	JFBF01003150.1	-	2792	2892	tTCAAGAAGTGACTCACCCCTctcgttgaagaatgcgcgttgacatcgtataatgcgcgttgacatcgcatcctagagtcagggggagtttgttagttctg	....((((.((((..((((((((..((..((.(((((.((..((..(((.....))).))..))..))))).))..))..)))))).))..)))).)))).	-33.6	101	48.5149	0.685714
PC-3p-155985_7	TCTCGACAGGATAGAATT	3'	18	JFBF01000186.1	-	259063	259129	ttatctattgacctgaaaattgagatgcctcttacggggcaTCTCGACAGGATAGAATTtatagaat	...(((((...((((....((((((((((((....)))))))))))))))))))))...........	-25.8	67	37.3134	1.032
PC-3p-16809_139	ATATGGTTGATGGTTGTA	3'	18	JFBF01000073.1	+	784801	784880	agtgcgaagtgctgatgatgacgatgtgcagatgtgtttgttcgcatATATGGTTGATGGTTTTAtgagcacatcgtagg	..(((((.(((((.((((.(((.((..((..((((((......))))))...))..)).))))))).))))).)))))..	-25.7	80	43.75	0.734286
PC-5p-79072_17	ACGCAGCTGCTGCAGCGGGTG	5'	21	JFBF01000117.1	-	193195	193277	acgctgagattgctgACGCAGCTGCTGCTGCGGGTGctgtcggtagcatggcagcagcgtgttgtggtagagaatagaggaag	...((...(((.((..(((((((((((((((..((((((....)))))).))))))))).))))))..))..)))...))...	-33.5	83	57.8313	0.697917
PC-3p-13072_190	AATGGACAAATTGCGTCT	3'	18	JFBF01000040.1	-	964529	964597	tatgcgctagttgttgttcgaaacagtctcgagccttgagaataacttcgAATCGACAAATTGCGTCTt	...((((...((((((((((((....((((((...)))))).....)))))).))))))...))))...	-22.9	69	42.029	0.789655
PC-5p-92492_14	TTCTGAGCGGTGTTGATC	5'	18	JFBF01000008.1	-	810736	810821	tgtattatttttcatacttTTCCGAGCGGTGTTGATCttctcttttagctagttcaacatccacggtttgtgtctcgaataatttg	...(((((((...((((....(((...((((((((.((.((.....))..)).))))))))..)))...))))...)))))))...	-18	86	36.0465	0.580645
PC-5p-229198_4	TTTGTTGAGTCCGAAGTCT	5'	19	JFBF01000054.1	-	496444	496553	catgtctgaagTTTGTTGAGTCCGAAGTCTggtcggcatattgttttttgtcatcgacatagttgaggaaagacctatttatgctcctaggcggcgattcctctacaagc	..........((((((.(((..((..((((((..((((((..((((((..(((..........)))..)))))).....)))))).))))))..))....))).))))))	-29.3	110	44.5455	0.597959
PC-5p-97983_13	CGGAGGGAGATAATTTTT	5'	18	JFBF01000068.1	-	1139736	1139861	gcatgtagatttcaatttataagctttTGGAGGGAGATAATTTTTtaaatgggttcaaaactttaattttggccccggcgaaaaattatcacaatttttgaagttatgttaagggaaattacgata	...(((.((((((..((.(((((((((..(((...(((((((((((...((((..(((((......)))))..))))..)))))))))))....)))..)))))).))).))..)))))))))...	-30.7	126	30.1587	0.807895
PC-3p-5864_458	GCCGGTACAATTACTTTG	3'	18	JFBF01000049.1	+	252288	252360	gcagtcaaggtgaagtgtgtagttcattaatagtgtcacttaagtaagctGCCGCTACAATTACTTTGacggt	...((((((((((((((.((((((.(((...((.....))..))).))))))))))....))))))))))...	-21.8	73	41.0959	0.726667
PC-3p-44798_37	TATTGGGCAATTGCATTGTA	3'	20	JFBF01000027.1	+	1319137	1319216	aattgactttggattaaggatagtgtaaaaaaatatatataaaataTATTTGGCAATTGCATTGTAactgccagtcattg	...((((..(((.......(((((((((..((((((((.....)))))))).....))))))))).....)))))))...	-16.4	80	26.25	0.780952
PC-3p-10951_233	TGATATAGTCGGGCTTGAT	3'	19	JFBF01000127.1	-	453235	453334	caagttttgcaagatcattgtccaggttttttaagactgaggttgaaatatattggcattatatatcttgatgaagctggTGATATAGTCGGACTTGATg	((((((..((...((((....((((.((..((((((.(((.((..(......)..)).)))....))))))..)).))))))))...))..))))))...	-24.6	100	35	0.702857
PC-3p-52085_30	TGGATTTGATAGTAAAATTT	3'	20	JFBF01000171.1	+	29347	29450	gctattttgttacctagaattccttgtggctggaacccattatacatatatacagccgcttaccggTGGATTTGATAATAAAATTTtaagatttttaatttgat	...(((((((((....((((((((.(((((((....................))))))).....)).))))))..)))))))))....................	-18.1	104	31.7308	0.548485
PC-5p-28322_70	GCCCGTATCATGTGGATGCTG	5'	21	JFBF01000041.1	+	1461874	1461951	catacaagGCCCGTATCATGTGGATGCTGcgcttctatcaactattacacgtagcaccacatgattcggctttgtcgg	...((((((((...(((((((((.(((((((..................))))))))))))))))..))))))))...	-34.6	78	48.7179	0.910526
PC-3p-79077_17	TGAGGATATGTATATATGTA	3'	20	JFBF01002165.1	+	7498	7592	atttatacggatatgtatgtatctttatgtataacaaaatttgattttatttcgttatatttaatccgctTGAGGATATGTATATATGTAtgttt	...(((((..(((((((..((((((((.(((((((.((((........)))).)))))))..........))))))))..))))))))))))...	-19.9	95	22.1053	0.947619
PC-3p-68887_20	GACATAGTAAGGATTGAC	3'	18	JFBF01000122.1	+	736611	736724	taggttattcctttgtctctgatgtgtactggtagatccagattttgttggcgatcactaaacGACATAGTAAGGATTGACggaggcacgcactaggtgaagtgacgtaacgtt	...((((((((((..(((.((.(((((.(((...(((((..(((.(((((............))))).)))..)))))..)))..)))))))..)))..))).)).)))))...	-31.2	114	43.8596	0.624
PC-3p-70293_20	CAGTCTGCGTGGAGCCATC	3'	19	JFBF01000011.1	-	57180	57291	acataaatcaattttgccatgatggcagcaggcagcatgaaggatgtcaggcatttgtacaaatttactatcgttacattCTGTCTGCGTGGAGCCATCaattgatttagat	...(((((((((.......(((((((.((((((((.(((((.((((......((((....))))....)))).)).))).)))))))).....))))))))))))))))...	-32.3	112	39.2857	0.734091
PC-3p-101211_12	TCCAGGCTGACATTGTTGGTGG	3'	22	JFBF01000193.1	+	446765	446850	catccgccaattatagcttgattaccgtttgcgctggcttcccgctattcgaccacgataaTCCAGGCTGACATTGTTGGTGGtgt	((.((((((((..(((((((((((.(((...((.((((.....))))..))...))).)))).))))))).....)))))))))).	-28.4	86	50	0.660465
PC-3p-153740_7	TGTAATATCTGAATTGGTGCC	3'	21	JFBF01005614.1	-	686	774	ataaaagctttaaacgcggtttctcgattcttaatatttaattgtttTGTAATATCTGAATTGGTGCGgtgcgtcattaaagttttatt	...(((((((((((((((.....(((((((...((((((((.....))).)))))..))))))).....)))))..))))))))))...	-18.8	89	29.2135	0.723077
PC-3p-10366_248	TGTGTTTCGTATTCAATGATT	3'	21	JFBF01000057.1	-	40038	40136	gcttgcggtttcattgacaccaacgcaatgaagtaatcaaaaatgtcttttttattattttcgagttttcTGTGTTTCGTATTCAACGATTctgcatgg	...(((((..((.((((.((.((((((..((((...((.((((((..........)))))).))..))))))))))..))..)))).))..)))))...	-20.3	99	35.3535	0.58
PC-3p-121504_9	TACGAATGTCGTGAGAAAGC	3'	20	JFBF01003020.1	-	2694	2786	tcatttcacgattttttgtcatacatatgtgaagtagcacccgaaccaacaaactattcatctttatTACGAATGTCGTGAGAAAGCaaagat	...(((((((((..(((((.(((.....(((((.(((................))))))))...))).))))).)))))))))..........	-15.8	93	34.4086	0.49375
PC-5p-79960_17	GTACATCGTTTTGTTGTATG	5'	20	JFBF01004711.1	-	1568	1654	acaggggctttaGTACATCGTTTTGTTGTATGacccaaaggttgccagcttttgcatttcataaggttaagatagtacggccctccc	...((((((...((((...((((((...(((((..(((((((.....)))))))....)))))....)))))).))))))))))...	-23.2	87	44.8276	0.594872
PC-5p-45039_37	TTTGGTAATGCTGTCCCT	5'	18	JFBF01005621.1	+	548	629	tTTTGGTAATGCTGTCCCTcgggagaagggccaatggtatagtgccacttatcgttttctccctgggacgagattaccatac	...(((((((..((((((..(((((((.....(((((((.((.....)))))))))))))))).))))))..)))))))...	-32.9	82	48.7805	0.8225
PC-5p-74769_18	AGCTACATTTCGGGCGGC	5'	18	JFBF01000002.1	-	2624280	2624341	agtAGCTACATTTCCGGCGGCgtgtagtcttcctgacttcctccgaccgcgtttgtgctgtc	..((((.(((....((((((.....((((.....))))....))).)))....)))))))..	-18.1	62	56.4516	0.517143
PC-5p-49655_32	GCGTTAAAACGGTTGTGAATT	5'	21	JFBF01000073.1	+	242052	242123	atcaacGCGTTAAAACGGTTGTGAATTatgttgcaatagtaagccatatcacagccattttgacgagtttgg	...(((.((((((((.((((((((..((((((((....))))..)))))))))))).)))))))).)))...	-24.7	72	38.8889	0.882143
PC-5p-29135_67	TGTTAGATGCAGTGTATG	5'	18	JFBF01000019.1	-	1378764	1378870	gttgcttaataacTGTTATATGCAGTGTATGatatgcgcttgacttgcacacgtagagggtatttaaaaagtatacaaattataaaattagcagttaattaagttga	...(((((((((((((((((((...((((((..((((.((..((........))..)).))))........))))))...))))....))))))))).))))))...	-22.8	107	29.9065	0.7125
PC-3p-40834_43	TATATTTATATATCTTATG	3'	19	JFBF01000385.1	-	41786	41850	atatatacatatatttatatatgtatgtacatacatataTATATTTACATATCTTATGtataaaa	...(((((((((((..((((((((((((....))))))))))))....)))...))))))))...	-15.1	65	12.3077	1.8875
PC-3p-51822_30	TTTGATGTGAGTGTATGG	3'	18	JFBF01000039.1	+	515483	515561	agtgtcaatgtatacatgcacccttcagtgtatacatatgtatatgtatatgaTTTGATGTGAGTGTATTGgtgacttg	...((((....(((((..(((...((((.(((((((((....)))))))))...)))).)))..)))))...))))...	-20.6	79	34.1772	0.762963
PC-3p-90398_14	TTTGAATGTTGTCAGCACT	3'	19	JFBF01000020.1	+	374046	374130	gtatggatgttgaaagctgtggaaaatttttgattggaaaaaatttaatttcctttccgtTTTGAATGTTATCAGCACTccagtg	...((((((((((.(((.((..(((((....((..(((((........)))))..)).)))))..))))).)))))).))))...	-19	85	32.9412	0.678571
PC-3p-46153_36	CCTTTACTATAGCTTGAC	3'	18	JFBF01000002.1	+	376892	376961	cttgttgtcaagcgccctctgaagccgcgaagtctacgctggtaggCCTTTACGATAGCTTGACaaccaa	...((((((((((....(((((((((....(((....)))....)).))))).))..))))))))))...	-23.7	70	52.8571	0.640541
PC-3p-6953_384	TGGCTTCTCTAAACCATT	3'	18	JFBF01000076.1	+	567233	567330	aaatgggcttgattatggtttcgtagagccagaggaccactttcgttgagagaccccacctgttgccaaTGGCTTCTCTACACCATTacaagacaatc	...((..((((...(((((...(((((((((..((..((.....(((....)))......))...))..))))...))))))))))..)))).))...	-23.7	98	46.9388	0.515217
PC-5p-65471_22	TCAGTACCAATTGGCAGTA	5'	19	JFBF01000027.1	-	1636157	1636234	tcaggccaggcatttTCAGTACCAATTGGCAGTAtggaatggacacactaactaccttggtacggtttgagggccatc	...((((...((...((.(((((((..((.(((.(((..((....)))))))).)))))))))))..))..))))...	-22.5	78	48.7179	0.592105
PC-5p-24927_83	TAAAGTGCTGATAGATTT	5'	18	JFBF01000055.1	-	736350	736430	tatatgtaccTGAAGTGCTGATAGATTTggaattcatgagcttcttatgagtacaaaatatctctcgcttttcttcattac	...(((.....((((((..((((..((((..(((((((((...))))))))).)))).))))...))))))....)))...	-18.3	81	33.3333	0.677778
PC-5p-56084_27	TTTGGTAATGCTGTCCTT	5'	18	JFBF01000259.1	+	248008	248119	ttcgtgaatttaattgtTTTGGTAATGCTGTCCTTcgggaggagggcaattggaatattgccacttatcaactccatcctctgggatgagattatcttgcctttgccacacc	...(((....(((..((...((((((.(((((((..((((((((((((((......)))))).........)))).))))..))))).))))))))..))..))).)))...	-30.5	112	43.75	0.622449
PC-3p-126656_9	TCCTGGATATGTTGGTAA	3'	18	JFBF01000046.1	+	992799	992920	tcctgcgtactttgcaaatttgtctagaacagtcatatctatttttttctataaaaatatatcgatatggactgtgtgTCCTGGATATGTTGGTAAtggtgcttctgcaaatttcggttggt	...((((((((((((.((..(((((((.((((((((((((((((((......)))))))....))))).)))))).....)))))))..)).)))).)))))....))).............	-27.9	122	35.2459	0.648837
PC-5p-91079_14	TAATTAGTTTTTTGTAATAC	5'	20	JFBF01000007.1	+	3288398	3288526	tttaattaattaaataattagagtaatttTAATTAGTTTTTTGTAATTCgattcttaccttagcatatttcagagtagtttttttataacaaaaaattaaagtaattacttaaattagtttaattaatt	...((((((((((((((((..(((((((....((((((((((((.((..((...((((((...........)).))))...))..)).))))))))))))...)))))))..)))).))))))))))))	-23.8	129	14.7287	1.25263
PC-5p-57217_26	TCATCAAAAAGGGCTGTTGT	5'	20	JFBF01000020.1	+	1019353	1019431	tttcaatgTCATCAAAAAGGGCTGTTGTagatattctgtaactgagaagtatcacagccagctttgatgagcattgcaa	...(((((((((((((...((((((....((((((((.......)).))))))))))))...)))))))).)))))...	-26.7	79	37.9747	0.89
PC-3p-1818_1311	TAAAACGTTGTCCTATATC	3'	19	JFBF01000834.1	-	30738	30879	tagtcgacatttcagatgaatgacaattacttacaatgattgctttctatataatatatcgtaaggattatcagtcctttTAAAACGTTGTCCTATATCtggaattcgaaggctgctcacagtttttcttggaacaaaattc	...((((.((((((((((...((((((...(((.((.(((((...((..(((........)))..))....))))).)).)))...))))))...))))))))))))))..((((....))))...................	-27.4	142	32.3944	0.595652
PC-5p-54860_28	TACCACGTCTGGATCCGTT	5'	19	JFBF01000866.1	-	5211	5306	tttggaaacacactTACCACGTCTGGATCGGTTgagttgtcgcaaaagaagagagagcgcaacttttttccagttaatgtgtcctgtacttcctct	...((((..(((.....((((((((((..(((((.(((.((...........)).))).)))))....)))))...)))))...)))..))))...	-24	96	43.75	0.571429
PC-5p-41729_41	TCTTTGAAAAAATACGGTCCA	5'	21	JFBF01000665.1	+	49089	49170	tccaacagcaTCTTTGAAAAAATACGGTCCAatgattccaccaggaaccaattaaccgtgttattcgagggatacctgtact	....((((..((((((((..((((((((....((.((((....)))).))....)))))))).))))))))....))))...	-22.7	82	41.4634	0.667647
PC-5p-363150_3	CTGTAGAGAACCGATGAACCATAT	5'	24	JFBF01006657.1	-	371	466	cacgactggagggttataaggCTGGAGAGAACCGATGAACCATATcggcaggcattgataatgcttaacgaggagtccatcggtcctctcagcaaa	...((((....)))).....(((.(((((.(((((((.((....(((..(((((((...)))))))..)))...)).))))))).))))))))...	-35	96	50	0.729167
PC-5p-33110_57	AACGTCAAAATCTCCTGAACT	5'	21	JFBF01000805.1	-	18880	19006	aagatttcattctggtcatagctcgtttccaattgttaAACGTCAAAATCTCCTGAACTtgattaactgcctaaGTTCAGGAGGTTTTGACGATTagcaattgctctctgacttcctatgaaatatg	...(((((((...(((((.((........((((((((((.(((((((((((((((((((((..........))))))))))))))))))))).))))))))))..)).)))))....)))))))...	-51.6	127	37.0079	1.09787
PC-3p-85052_15	TGACTAAGTCGATATGGCA	3'	19	JFBF01001105.1	+	18891	19018	gttttatttagtaattccgtgccatatttcttgtttttaatattttatatgcttacctttattcattttaagtccTGACTAAGTCGATATGGCAtggaattcaccaatgattttaatgtggatgtgct	...(((((..((((((((((((((((((.((((((......((((...(((..((....))..)))...))))...))).)))..)))))))))))))))).)).)))))..................	-25	128	29.6875	0.657895
PC-5p-69300_20	ATCCTGTACGGTCGATCT	5'	18	JFBF01000044.1	+	1044998	1045081	ttcgcgcataaattaATGCTGTACGGTCGATCTgccgattaactgtaaggttattgcactctacagcatagcaggtatcgcagt	...(((.(((.....((((((((..((((((..(((............))).)))).))..))))))))......))))))...	-22.5	84	44.0476	0.608108
PC-5p-8868_296	TTGAATGGACAAGTGTTT	5'	18	JFBF01000012.1	-	1737365	1737496	ctcgtttgttttatgagacactcgagagctgtacTTGAATGGAGAAGTGTTTtgtggcgtcgaattttttttattttgctttggaacattgtctttttgaagtattgcttctgtgtcgacatgatttataca	...((.((..(((((.(((((....((((..(((((.((.(((..((((((..(..(((..((((.......)))))))..)..)))))).)))..)).)))))..))))..)))))..)))))..)).)).	-34.5	132	35.6061	0.734043
PC-5p-64842_22	TTATAATTGTAAAACATCGAAT	5'	22	JFBF01001974.1	+	3861	3965	tttTTATAATTGTAGAACATCGAATtgggattggccgtgcacttaatagcaacgtgtttaccatcaattaatccgacacaattcggaatgttcaacatattataa	...((((((((((.((((((((((((((((((((((((((........)).))).))...........))))))....)))))))..)))))).))).)))))))	-25.1	105	33.3333	0.717143
PC-3p-71113_20	TGTATGACCGCAAGTCTCC	3'	19	JFBF01000809.1	+	35750	35859	ctccaaagaattttgaaatttccctggataattcacggtttcgccttccttgtcaagatgatcgatcgattTGTATGACCGTAAGTCTCCcggaatttgactttgaatct	...(((((....(..((..((((..(((..(((.((((((..((..((.(((((.....)).)))..))...))..)))))).))).))).))))))..)))))).....	-18.9	110	40	0.429545
PC-5p-51333_31	TAGTATCGCCATAAAATTT	5'	19	JFBF01001998.1	+	9531	9609	cTAGTATTGCCATAAAATTTgttacaaagtttagttatttgcattctaaaccttgtaacagattttatggcaatacaag	...((((((((((((((((((((((((.((((((...........)))))).))))))))))))))))))))))))...	-39.1	79	27.8481	1.77727
PC-3p-38266_47	TTCAGTTGAGAATAAGTT	3'	18	JFBF01000001.1	+	6113346	6113432	aacgtcattttgaatacattttcaaatcaaaaattttttcaactttattttgatatgtTTCAGTTGAGAATAAGTTtggaatgcaaa	...(.(((((..(((..((((((((.....((((....((((.......))))...))))...))))))))..)))..))))))...	-15	87	22.9885	0.75
PC-3p-14639_165	GTTCGTAGTTGAATTTGT	3'	18	JFBF01000127.1	+	185275	185363	taagctatatacatacatatctttttgtacttaaggcgataagtcatgactgGTTCGTAGTAGAATTTGTatgtgtgtaaatatgtcaa	...(((((.(((((((((((....((.((((....((((..(((....)))...)))))))).))...))))))))))).))).))...	-22	89	30.3371	0.814815
PC-5p-18707_121	AAACTTTTCACATGCACT	5'	18	JFBF01000040.1	-	2032350	2032445	ggggcacataattaaaatttAAACTTTTAACATGCACTttagcaaagtcatatttgttgttgttgttggttctttttgcattttgttgtgtgtttg	...((((((((((((((....((((..(((((.(((.....(((((......)))))))))))))..))))..)))))......)))))))))...	-17.9	96	30.2083	0.617241
PC-5p-36654_49	GAGTTTGTTATATAATTG	5'	18	JFBF01000402.1	+	90053	90149	tatttGAGTTTGTAATATAATTGagtgttttagccatttttctgaaacttttgagtgcaaatgttaaaaaattacagtgtgttaaaaagctcagcga	...((((((((.(((((((.((((((.(((((((.((((..((.((....)).))...))))))))))).))).))))))))))..))))))))...	-18.5	97	27.8351	0.685185
PC-5p-228880_4	TTTGAGGCTGACATTGGTA	5'	19	JFBF01000082.1	-	170178	170260	atTTTGAGGCTGACATTGTTAttggtgttaaactaggcttcagttatttttagtatctaataattattgtacagttttgatct	...(..(..((((((..(((((((((..((((....((....))....))))..).))))))))...))).)))..)..)...	-15.8	83	27.7108	0.686957
PC-3p-75975_18	TATGAGCGACTTATAGAGT	3'	19	JFBF01000040.1	+	646254	646337	atcgactcatcagttgttgtcattgtccaagcctctgcactatagagcaggacgggaatTATGAGCGACTTATAGAGTttggct	...(((((((.((((((..((((..(((.....(((((........)))))...)))...)))))))))).)).))))).....	-23	84	45.2381	0.605263
PC-3p-76490_18	TTCGCTTCGGATGGGGTGGCC	3'	21	JFBF01000866.1	-	4551	4706	acactcggcgactagtattgcctgcctatccttggtgatatggtgtacatatgcttgacgtcgagcgtatcgtccacgctTTCGCTTCAGATGGGGTGGCCggctaacttctggggccatctgccgagactttgggcaccagcgaaggagatgact	...(((((((.........(((..((((((...(((((....(((.(((((((((((....))))))))).)).)))....)))))...))))))..))).((((.........))))...))))))).(((((........))))).........	-53.4	156	55.1282	0.62093
PC-5p-23218_92	GGGAGCGAGATAGGGACTTGCT	5'	22	JFBF01000236.1	-	279352	279485	tgttttcggagtaaacgttctgcaacctatgtGGGAGCGAGATAGGGACTTGCTgtcatttgaaaaacttttacaaccagtcagtctttttctctctcctatagaaattgcgggcgtatcaacatgtccgaaac	...(((((((((..(((.(((((((....((((((((.((((.(..((((..(((......(((....)))......)))..))))..).)))).))))))))....))))))))))....))...))))))).	-44.8	134	42.5373	0.785965
PC-5p-170002_6	TCAGAATTGGACCGTCGA	5'	18	JFBF01000079.1	-	391216	391291	acagccttTCAGAATTGGACCGTCGGgcgcgtagaaactttcacaatcgtctgacagtcctcctcttcaaggtaaa	...(((((..(((...((((.((((((((.((.(((...)))))...)))))))).))))...)))..)))))...	-25.9	76	48.6842	0.7
PC-3p-113408_10	TGAGAGAGCGAGAAACGGAA	3'	20	JFBF01005385.1	+	1113	1190	gtatgccttttgttttgttttgtacttattttttcgcaaaggTGAGAGAGCGAGAAACGGAAtggaaaaaatgtattc	..((((.((((.(((..((..((.((..(((((((((....)))))))))..))..))..))..))))))).))))..	-18.8	78	34.6154	0.696296
PC-3p-50173_32	AGAAAAGGTGTTGGTTGA	3'	18	JFBF01000023.1	-	675578	675704	cttgcctcgctcacatcggaattggatctccattggcatcttgtgttctagcacttgaccaatgcgagtcagatgtgttAGAAAAGGTGCTGGTTGAcgaccagttcctgtgcgacaacgaggtcct	...((((((.((.((..((((((((.((((.((..(((((((...((((((((((((((........)))))..))))))))))))))))..)).)).))))))))))..)).))...))))))...	-53.5	127	50.3937	0.835938
PC-5p-168414_6	TAAGATGAAAAGCTGCGT	5'	18	JFBF01000042.1	-	1023360	1023457	taagttggcacgtattTAAGATGAAAAGCTGCGCtaataatgttggtaatttttactatacttattggagcaagctgttttagaacttcggcagcaat	...(((.((.((..((((((((....((((((.(((((((.((((((((...)))))).))))))))).)).))))))))))))....)))))))...	-23.8	98	34.6939	0.7
PC-3p-78130_17	AGATGAGGAAAGGTTTGCT	3'	19	JFBF01005712.1	+	2154	2230	aaaagtagactcttaaggcaatgacggttacgcgaaacgatcgtgtttgaatcgcAGATGAGGAAAGGTTTGCTata	...(((((((.(((....((.((.(((((((((((.....))))))...)))))))..))....))))))))))...	-19.7	77	41.5584	0.615625
PC-3p-63628_23	TCCATACTTCTCTGGACTGAT	3'	21	JFBF01000073.1	-	746000	746114	tgagcgggttggagcaaactctaaggtttccgtcagatctcgggcccggaagtactatcagttgagctTCCATACTGCTCTGGACTGATaaccaggagttgtacccatacgcaca	...(((...(((....((((((..((((...(((((.((..((((..((((((((.....))...)))))).....))))..))))))))))).))))))....)))..)))...	-36.3	115	51.3043	0.615254
PC-3p-2499_1019	ATCCTGTCCGCAGCGCCA	3'	18	JFBF01000018.1	-	1182612	1182697	gcggtgtccgagtggttaaggagatggacttgaaatccattgggttctacccgcacaggttcgaATCCTGTCCGCAGCGACAtaac	...(((((...((((...((((..((((((((........((((.....))))..))))))))..))))..))))...)))))...	-28.3	86	53.4884	0.615217
PC-3p-58691_26	CCTCACGATCCTTCTGAC	3'	18	JFBF01000067.1	-	210560	210632	acagtgacagcgtctcagcgatcgtgtcgcgatctttctccgtgcCCACACGATCCTTCTGACccttcacata	...((((.((.(((..((.((((((((((((.........))))...))))))))))...))).))))))...	-23.5	73	54.7945	0.5875
PC-5p-7259_368	TTTTACAACGCTCGGAACT	5'	19	JFBF01000270.1	+	144721	144850	cgagttttagtttttttttttgatttttcaattTTTTACAACGCTCGGAACTcaattttttcattaaaaaaatctgaaattttgttgtttaaaaataaggtaaaattaaaaaaaaaacaattaaagcaat	...((((((((((((((((((((((((...((((((.((((((.(((((......((((((.....))))))))))).....))))))..)))))).....))))))))))))))))..))))))))...	-23.7	130	19.2308	0.948
PC-5p-36904_49	AAATTGGAAACTCTGCTTGC	5'	20	JFBF01000090.1	+	246687	246793	agcgtcgagaattttatAAATTGGAAACTTTGCTTGCttttgtgttcctccatcagcgataattcagcttttgaaaagcagaaaagatatattttataattgacaag	...(((((.....(((((((.((....((((..((((((((.........((..(((((....)).)))..)))))))))).))))...)).))))))))))))...	-17.7	107	31.7757	0.520588
PC-3p-93530_13	TCATTAGCCAAGGCTGCAA	3'	19	JFBF01002396.1	+	157	261	ttcgagctcgtgcgtgagaatcgttgtagctttgctgactaatactctctacatttctgaatggagTCATTAGCCATGGCTGCAAcggatatccagagtctccaa	...((((((.((...((...(((((((((((..(((((.....(((((...((....))...)))))..)))))...)))))))))))...))))))).)))...	-30.5	105	45.7143	0.635417
PC-5p-110430_11	TAGACAATAGAATTAATC	5'	18	JFBF01000105.1	+	298074	298147	TAGACAATAGAATTAATCgaggtatgcactgcgaccttgggtctagtgtgccctagtattgggtctattgtgca	...((((((((..((((..(((...((((((.((((...))))))))))..)))...))))..))))))))...	-24.1	74	44.5946	0.730303
