# Supplementary material for: Identification and Characterization of Sex-Biased MicroRNAs in Bactrocera dorsalis (Hendel)
Source: PLoS One. 2016 Jul 21;11(7):e0159591. doi: 10.1371/journal.pone.0159591 (PMC4956098; doi:10.1371/journal.pone.0159591)
Supplement: S3 Table — (XLSX) [file pone.0159591.s004.xlsx]

## Sheet: female-biased miRNAs
Index	miR_name	miR_seqquence	females(norm)	ovaries(norm)	males(norm)	testes(norm)
1	miR-6-3p	CATCACAGTGGCTGTTCTTT	109825	109797	85	55
2	miR-989-3p	TGTGATGTGACGTAGTGGAAC	105779	105099	446	285
3	miR-994-5p	TAAGGAAATAGTAGCCGTGATT	104587	104555	146	105
4	miR-318-3p	TCACTGGGCTTTGTTTATCTCA	44792	44779	59	36
5	miR-4-3p	ATAAAGCTAGACAACCATTG	29527	29518	11	9
6	miR-306-5p	CCAGGTACTTAGTGACTCTC	20078	17189	6055	2635
7	miR-309-3p	TCACTGGGTAAAGTTTGTCCT	18607	18606	11	11
8	miR-125-5p	TCCCTGAGACCCTAACTTGTGA	17022	15806	2251	1009
9	miR-92b-3p	AATTGCACTAGTCCCGGCCTG	15775	15413	3490	2572
10	miR-5-5p	AAAGGAACGTTCGTTGTGATAT	14261	14252	24	14
11	miR-5-3p	TATCACAGTGATTTTCCTTGT	12376	12376	8	8
12	miR-10-5p	ACCCTGTAGATCCGAATTTGTT	10517.3	1046.32	5084.21	229.044
13	miR-996-3p	TGACTAGATTTCATGCTCGT	7755.43	6352.92	3385.2	1659.61
14	miR-263a-5p	AATGGCACTGGAAGAATTCACGGGA	2257.19	1967.69	1047.39	30.4377
15	miR-9a-5p	TCTTTGGTTATCTAGCTGTATGA	1833	1732.07	144	99.0493
16	miR-308-3p	TATCACAGGATTATACTGT	1816.74	1637.8	362.412	153.71

## Sheet: male-biased miRNAs
Index	miR_name	miR_seqquence	females(norm)	ovaries(norm)	males(norm)	testes(norm)
1	miR-8-3p	TAATACTGTCAGGTAAAGATGTC	152813	41974.6	580655	253678
2	miR-1-3p	TGGAATGTAAAGAAGTATGGAG	146454	7434.23	407836	3613.71
3	miR-34-5p	TGGCAGTGTGGTTAGCTGGTT	35258.9	2245.93	71768.4	4232.36
4	miR-999-3p	TGTTAACTGTAAGACTGTGTCT	26583.7	12241	65983	23501.7
5	miR-12-5p	TGAGTATTACATCAGGTACTGGT	26449.4	19821.8	60139.1	40885.4
6	miR-7-5p	TGGAAGACTAGTGATTTTGTT	9400.68	2819.08	33823.2	17090
7	miR-276b-3p	TAGGAACTTAATACCGTGCTCT	8218.61	347.386	22954.5	649.464
8	miR-3477-5p	TAATCTCAATTTGTAACTGTGA	5500.29	3940.38	13610.7	10596.9
9	miR-252-5p	CTAAGTACTAGTGCCGCAGGAG	4400.55	29.9902	9813.75	999.878
10	miR-8-5p	CATCTTACCGGGCAGCATTAGA	2777.4	823.064	8319.51	2096.4
11	miR-275-3p	TCAGGTACCTGAAGTAGCGCGCG	1391.58	298.236	4094.61	1237.29
12	miR-274-5p	TTTGTGACCGACACTAACGGGT	489.367	4.99836	2224.66	1314.91
13	miR-1000-5p	ATATTGTCCTGTCACAGCAGT	895.98	19.9934	2169.39	8.37036
14	miR-987-5p	TAAAGTAAATAGTCTGGATTGAT	473.648	3.33224	1601.73	13.697
