# Supplementary material for: Identification and Characterization of Sex-Biased MicroRNAs in Bactrocera dorsalis (Hendel)
Source: PLoS One. 2016 Jul 21;11(7):e0159591. doi: 10.1371/journal.pone.0159591 (PMC4956098; doi:10.1371/journal.pone.0159591)
Supplement: S6 Table — (XLSX) [file pone.0159591.s007.xlsx]

## Sheet: Sheet1
miRNA name	Sequence	RT primer (5'-3')	Forward primer (5'-3')	Reverse primer (5'-3')
miR-6-3p	CATCACAGTGGCTGTTCTTT	GTCGTATCCAGTGCAGGGTCCGAGGTATTCGCACTGGATACGACAAAGAA	CATCACAGTGGCTGTTCTTT	CAGTGCAGGGTCCGAGGTAT
miR-989-3p	TGTGATGTGACGTAGTGGAAC	GTCGTATCCAGTGCAGGGTCCGAGGTATTCGCACTGGATACGACGTTCCA	TGTGATGTGACGTAGTGGAAC	CAGTGCAGGGTCCGAGGTAT
miR-994-5p	TAAGGAAATAGTAGCCGTGATT	GTCGTATCCAGTGCAGGGTCCGAGGTATTCGCACTGGATACGACAATCAC	TAAGGAAATAGTAGCCGTGA	CAGTGCAGGGTCCGAGGTAT
miR-308-3p	TATCACAGGATTATACTGT	GTCGTATCCAGTGCAGGGTCCGAGGTATTCGCACTGGATACGACCAGTAT	TATCACAGGATTATACTG	CAGTGCAGGGTCCGAGGTAT
miR-995-3p	TAGCACCACATGATTCGGCTT	GTCGTATCCAGTGCAGGGTCCGAGGTATTCGCACTGGATACGACAAGCCG	TAGCACCACATGATTCGGC	CAGTGCAGGGTCCGAGGTAT
miR-276a	TAGGAACTTCATACCGTGCTCT	GTCGTATCCAGTGCAGGGTCCGAGGTATTCGCACTGGATACGACAGAGCA	TAGGAACTTCATACCGTGCTCT	CAGTGCAGGGTCCGAGGTAT
miR-8-3p	TAATACTGTCAGGTAAAGATGTC	GTCGTATCCAGTGCAGGGTCCGAGGTATTCGCACTGGATACGACGACATC	TAATACTGTCAGGTAAAGAT	CAGTGCAGGGTCCGAGGTAT
miR-12-5p	TGAGTATTACATCAGGTACTGGT	GTCGTATCCAGTGCAGGGTCCGAGGTATTCGCACTGGATACGACACCAGT	TGAGTATTACATCAGGTAC	CAGTGCAGGGTCCGAGGTAT
miR-7-5p	TGGAAGACTAGTGATTTTGTT	GTCGTATCCAGTGCAGGGTCCGAGGTATTCGCACTGGATACGACAACAAA	TGGAAGACTAGTGATTTTGTT	CAGTGCAGGGTCCGAGGTAT
miR-274-5p	TTTGTGACCGACACTAACGGGT	GTCGTATCCAGTGCAGGGTCCGAGGTATTCGCACTGGATACGACACCCGT	GCTTTGTGACCGACACTAAC	CAGTGCAGGGTCCGAGGTAT
α-tub		GGGCACCAAGTTAGTCTGGA	CGCATTCATGGTTGATAACG	GGGCACCAAGTTAGTCTGGA
